# Supplementary material for: Contingency and determinism in the evolution of bird song sound frequency
Source: Sci Rep. 2021 Jun 2;11:11600. doi: 10.1038/s41598-021-90775-6 (PMC8172888; doi:10.1038/s41598-021-90775-6)
Supplement: Supplementary file 1 — Supplementary Tables. [file 41598_2021_90775_MOESM1_ESM.xlsx]

## Sheet: Index
Supporting information tables: Contingency and determinism in the evolution of bird song sound frequency.
Contents:
Table S1: List of families and genera and taxonomic nomenclature following all the different sources of data (Handbook of the Birds of the World Alive, Xeno-Canto.org, Wilman et al. 2013, and BirdTree.org). Contains vocalization descriptions from HBW and notes for genera not included in the data.
Notes on taxonomic coverage: The definition of the crown passerine group used in this paper comprised 775 different genera, based on the taxonomy of the Handbook of the Birds of the World alive. We were able to measure species from 591 of these genera. The remaining 184 genera were not measured due to lack of sufficient-quality song recordings, lack of described advertisement song in HBW or due t…
Table S2: Complete acoustic measurements ̶ sorted alphabetically by clade and then by family ̶ for each individual song and call, identification of the recordings used, and notes on recording quality.
Table S3: Data per species, including means of acoustic measurements, body mass, forest foraging percentage and migration data, sorted alphapetically by clade and then by family.

## Sheet: Table S1
Table S1: List of families and genera and taxonomic nomenclature following all the different sources of data (Handbook of the Birds of the World Alive, Xeno-Canto.org, Wilman et al. 2013, and BirdTree.org). Contains descriptions of call from HBW and notes for genera not included in the data.
Family (as per HBW.com)	Family (common name)	Genus (as in HBW.com)	Scientific name (as per HBW.com)	Species (Common name)	Notes, if not included in dataset	Family (as per xeno-canto.com)	Family (as per Wilman et al. 2014)	Scientific name (as per xeno-canto.com)	Scientific name (as per Wilman et al. 2014)	Scientific name (as per birdtree-org)	Call description (as in HBW.com voice description)
Acrocephalidae	Reed-warblers	Acrocephalus	Acrocephalus scirpaceus	Common reed-warbler		Acrocephalidae	Sylviidae	Acrocephalus scirpaceus	Acrocephalus scirpaceus	Acrocephalus_scirpaceus	Call a short unobtrusive “che”
Acrocephalidae	Reed-warblers	Arundinax	Arundinax aedon	Thick-billed Warbler		Acrocephalidae	Sylviidae	Iduna aedon	Acrocephalus aedon	Acrocephalus_aedon	Calls “chack chack”
Acrocephalidae	Reed-warblers	Calamonastides			No recordings
Acrocephalidae	Reed-warblers	Hippolais	Hippolais icterina	Icterine Warbler		Acrocephalidae	Sylviidae	Hippolais icterina	Hippolais icterina	Hippolais_icterina	Call a cheerful, musical, quick “tey-te-dwee” (or rendered “deederoit”)
Acrocephalidae	Reed-warblers	Iduna	Iduna pallida	Olivaceous Warbler		Acrocephalidae	Sylviidae	Iduna pallida	Hippolais pallida	Hippolais_pallida	Call a throaty tongue-clicking “chek”
Acrocephalidae	Reed-warblers	Nesillas			No song described on HBW/ No song of HBW described type
Aegithalidae	Long-tailed Tits	Leptopoecile			No advertisement song descibed at hbw for family	Aegithalidae	Aegithalidae				,.., they do not have a territorial song, but both sexes utter a quiet twittering and trilling, especially during aggressive encounters with conspecifics and during copulation. This “song” is seldom heard, and includes some of the call notes rapidly repeated in a jumbled, bubbling chatter.
Aegithalidae	Long-tailed Tits	Psaltriparus			No advertisement song descibed at hbw for family	Aegithalidae	Aegithalidae
Aegithalidae	Long-tailed Tits	Aegithalos			No advertisement song descibed at hbw for family	Aegithalidae	Aegithalidae
Aegithalidae	Long-tailed Tits	Psaltria			No advertisement song descibed at hbw for family	Aegithalidae	Aegithalidae
Alaudidae	Larks	Alaemon	Alaemon alaudipes	Greater Hoopoe-lark		Alaudidae	Alaudidae	Alaemon alaudipes	Alaemon alaudipes	Alaemon_alaudipes	Also short, buzzing “zee” or “zrrree” as contact call
Alaudidae	Larks	Alauda	Alauda arvensis	Eurasian Skylark		Alaudidae	Alaudidae	Alauda arvensis	Alauda arvensis	Alauda_arvensis	Commonest call a rich, rolling “prreet” or “chirrup”, monosyllabic or disyllabic.
Alaudidae	Larks	Alaudala	Alaudala rufescens	Lesser Short-toed Lark		Alaudidae	Alaudidae	Alaudala rufescens	Calandrella rufescens	Calandrella_rufescens	Commonest call a long, dry, buzzing “prrrit” or “chirrick”.
Alaudidae	Larks	Ammomanes	Ammomanes deserti	Desert Lark		Alaudidae	Alaudidae	Ammomanes deserti	Ammomanes deserti	Ammomanes_deserti	Calls variable, including “chu” while foraging
Alaudidae	Larks	Ammomanopsis	Ammomanopsis grayi	Gray's Lark		Alaudidae	Alaudidae	Ammomanopsis grayi	Ammomanes grayi	Ammomanes_grayi	series of 3 piping notes
Alaudidae	Larks	Calandrella	Calandrella brachydactyla	Greater Short-toed Lark		Alaudidae	Alaudidae	Calandrella brachydactyla	Calandrella brachydactyla	Calandrella_brachydactyla	Commonest call a dry “chirrup” or “dreet”
Alaudidae	Larks	Calendulauda	Calendulauda sabota	Sabota Lark		Alaudidae	Alaudidae	Calendulauda sabota	Mirafra sabota	Mirafra_sabota	Mimic. No specifc call described. Two single note calls chosen
Alaudidae	Larks	Certhilauda	Certhilauda subcoronata	Karoo Long-billed Lark		Alaudidae	Alaudidae	Certhilauda subcoronata	Certhilauda subcoronata	Certhilauda_subcoronata	a burry contact call uttered by female, perhaps also by male.
Alaudidae	Larks	Chersomanes	Chersomanes albofasciata		No audible distinction between call and song	Alaudidae	Alaudidae	Chersomanes albofasciata	Chersomanes albofasciata		Typical call a dry trill, “trrri-trrri-trrri-trrr”, like that of a plover (Charadriidae), appears to function both for contact among group-members and as territorial song
Alaudidae	Larks	Chersophilus	Chersophilus duponti	Dupont's Lark		Alaudidae	Alaudidae	Chersophilus duponti	Chersophilus duponti	Chersophilus_duponti	Most common call a very characteristic, ventriloquial, human-like whistle, “hoo hee” or “pu chee”, second note rather nasal and drawn out
Alaudidae	Larks	Eremalauda	Eremalauda dunni	Dunn's Lark		Alaudidae	Alaudidae	Eremalauda dunni	Eremalauda dunni	Eremalauda_dunni	No call recordings
Alaudidae	Larks	Eremophila	Eremophila alpestris	Horned Lark		Alaudidae	Alaudidae	Eremophila alpestris	Eremophila alpestris	Eremophila_alpestris	Usual flight call “eeh” or “ééh-ti”
Alaudidae	Larks	Eremopterix	Eremopterix nigriceps	Black-crowned Sparrow-lark		Alaudidae	Alaudidae	Eremopterix nigriceps	Eremopterix nigriceps	Eremopterix_nigriceps	Both sexes also give “tchip” or “cherp” contact call, usually in flight, also softly on ground
Alaudidae	Larks	Galerida	Galerida cristata	Crested Lark		Alaudidae	Alaudidae	Galerida cristata	Galerida cristata	Galerida_cristata	Commonest call a fluty, musical, rather desolate “twee-tee-too”
Alaudidae	Larks	Heteromirafra				Alaudidae	Alaudidae				Voice: "Unknown"
Alaudidae	Larks	Lullula	Lullula arborea	Wood Lark		Alaudidae	Alaudidae	Lullula arborea	Lullula arborea	Lullula_arborea	Call a liquid “tee-luee” or “ti-tluee”.
Alaudidae	Larks	Melanocorypha	Melanocorypha bimaculata	Bimaculated Lark		Alaudidae	Alaudidae	Melanocorypha bimaculata	Melanocorypha bimaculata	Melanocorypha_bimaculata	Flight calls typically dry, sharp trills.
Alaudidae	Larks	Mirafra	Mirafra affinis	Jerdon's Bushlark		Alaudidae	Alaudidae	Mirafra affinis	Mirafra affinis	Mirafra_affinis	Calls a thin, drawn-out whistle and a short, thin rattle
Alaudidae	Larks	Pinarocorys			No recordings	Alaudidae	Alaudidae
Alaudidae	Larks	Ramphocoris			No song recordings	Alaudidae	Alaudidae
Alaudidae	Larks	Spizocorys	Spizocorys fremantlii	Short-tailed Lark		Alaudidae	Alaudidae	Spizocorys fremantlii	Pseudalaemon fremantlii	Pseudalaemon_fremantlii	No call recordings
Bernieridae	Tetrakas	Bernieria	Bernieria madagascariensis	Long-billed Bernieria		Bernieridae	Sylviidae	Bernieria madagascariensis	Bernieria madagascariensis	Bernieria_madagascariensis	Contact call a short, repeated characteristic “chep” or “cherr” and short rattle
Bernieridae	Tetrakas	Crossleyia	Crossleyia xanthophrys	Madagascar Yellowbrow		Bernieridae	Sylviidae	Crossleyia xanthophrys	Crossleyia xanthophrys	Crossleyia_xanthophrys	call, usually delivered as bird moves about in low cover, a characteristic thin but penetrating “tsip”.
Bernieridae	Tetrakas	Cryptosylvicola	Cryptosylvicola randrianasoloi	Cryptic Warbler		Bernieridae	Sylviidae	Cryptosylvicola randrianasoloi	Cryptosylvicola randrianasoloi	Cryptosylvicola_randrianasoloi	Call a distinctive scolding “tsick”, “chick” or “chick-ess”.
Bernieridae	Tetrakas	Hartertula	Hartertula flavoviridis		Song not defined on HBW
Bernieridae	Tetrakas	Oxylabes	Oxylabes madagascariensis	White-throated Oxylabes		Bernieridae	Sylviidae	Oxylabes madagascariensis	Oxylabes madagascariensis	Oxylabes_madagascariensis	contact call a distinctive high, sibilant, downslurred trill, “ssshhrewwww”.
Bernieridae	Tetrakas	Randia	Randia pseudozosterops	Rand's Warbler		Bernieridae	Sylviidae	Randia pseudozosterops	Randia pseudozosterops	Randia_pseudozosterops	Call a loud “chick”
Bernieridae	Tetrakas	Thamnornis	Thamnornis chloropetoides		Song not defined on HBW
Bernieridae	Tetrakas	Xanthomixis	Xanthomixis zosterops	Spectacled Tetraka		Bernieridae	Sylviidae	Xanthomixis zosterops	Bernieria zosterops	Bernieria_zosterops	Call a high-pitched, rather hoarse, unintrusive “tsit”
Bombycillidae	Waxwings	Bombycilla			No advertisement song descibed at HBW for family.	Bombycillidae	Bombycillidae				The fact that the Bombycillidae lack a loud advertising song makes them unusual among passerine birds. This lack of a strong song should not be too surprising, however, as the absence of territoriality in these species, together with the fact that males and females are already in close proximity in flocks at the start of courtship, relieves waxwings of the usual reasons for proclaiming their pres…
Buphagidae	Oxpeckers	Buphagus			No song recordings for family
Calcariidae	Longspurs	Calcarius	Calcarius lapponicus	Lapland Longspur		Calcariidae	Emberizidae	Calcarius lapponicus	Calcarius lapponicus	Calcarius_lapponicus	Distinctive “tew” cal
Calcariidae	Longspurs	Plectrophenax	Plectrophenax nivalis	Snow Bunting		Calcariidae	Emberizidae	Plectrophenax nivalis	Plectrophenax nivalis	Plectrophenax_nivalis	Call notes a descending “cheeew” and “tweet”
Calcariidae	Longspurs	Rhynchophanes	Rhynchophanes mccownii	McCown's Longspur		Calcariidae	Emberizidae	Rhynchophanes mccownii	Calcarius mccownii	Calcarius_mccownii	call note a distinctive “pink”, reminiscent of calls of Bobolink (Dolichonyx oryzivorus).
Calyptophilidae	Chat-tanagers	Calyptophilus	Calyptophilus frugivorus	Eastern Chat-Tanager		Thraupidae	Thraupidae	Calyptophilus frugivorus	Calyptophilus frugivorus	Calyptophilus_frugivorus	Call a sharp “chin chin chin”, also most frequently heard in early morning.
Cardinalidae	Cardinals	Amaurospiza	Amaurospiza moesta	Blackish-blue Seedeater		Cardinalidae	Cardinalidae	Amaurospiza moesta	Amaurospiza moesta	Amaurospiza_moesta	Call “psit” or “pix”.
Cardinalidae	Cardinals	Cardinalis	Cardinalis cardinalis	Northern Cardinal		Cardinalidae	Cardinalidae	Cardinalis cardinalis	Cardinalis cardinalis	Cardinalis_cardinalis	Usual contact call a liquid “chip”
Cardinalidae	Cardinals	Caryothraustes	Caryothraustes canadensis	Yellow-green Grosbeak		Cardinalidae	Cardinalidae	Caryothraustes canadensis	Caryothraustes canadensis	Caryothraustes_canadensis	Calls from flocks include loud buzzy “dzzeet”
Cardinalidae	Cardinals	Cyanocompsa	Cyanocompsa parellina	Blue Bunting		Cardinalidae	Cardinalidae	Cyanocompsa parellina	Cyanocompsa parellina	Cyanocompsa_parellina	call a metallic “chik” or “chink”
Cardinalidae	Cardinals	Cyanoloxia	Cyanoloxia glaucocaerulea	Glaucous-blue Grosbeak		Cardinalidae	Cardinalidae	Cyanoloxia glaucocaerulea	Cyanoloxia glaucocaerulea	Cyanoloxia_glaucocaerulea	call “psit” or “jit”
Cardinalidae	Cardinals	Granatellus	Granatellus pelzelni	Rose-breasted Chat		Cardinalidae	Cardinalidae	Granatellus pelzelni	Granatellus pelzelni	Granatellus_pelzelni	calls include sharp, dry "jrrt", often repeated regularly
Cardinalidae	Cardinals	Habia	Habia rubica	Red-crowned Ant-tanager		Cardinalidae	Cardinalidae	Habia rubica	Habia rubica	Habia_rubica	Call notes in all areas are harsh “chat” or “chak” notes and other grating sounds
Cardinalidae	Cardinals	Passerina	Passerina cyanea	Indigo Bunting		Cardinalidae	Cardinalidae	Passerina cyanea	Passerina cyanea	Passerina_cyanea	Calls mostly monosyllabic, “chip”
Cardinalidae	Cardinals	Pheucticus	Pheucticus melanocephalus	Black-headed Grosbeak		Cardinalidae	Cardinalidae	Pheucticus melanocephalus	Pheucticus melanocephalus	Pheucticus_melanocephalus	Calls include sharp “pik”, similar to corresponding call of P. ludovicianus but less sharp
Cardinalidae	Cardinals	Piranga	Piranga rubra	Summer Tanager		Cardinalidae	Cardinalidae	Piranga rubra	Piranga rubra	Piranga_rubra	Call, in all areas, a loud, staccato “pik-tup”, or “pik-a-tup” or extended to “pik-a-tuptup”
Cardinalidae	Cardinals	Spiza	Spiza americana	Dickcissel		Cardinalidae	Cardinalidae	Spiza americana	Spiza americana	Spiza_americana	Call note a sharp “click”
Certhiidae	Treecreepers	Certhia	Certhia familiaris	Eurasian Treecreeper		Certhiidae	Certhiidae	Certhia familiaris	Certhia familiaris	Certhia_familiaris	Commonest call shrill, high-pitched, but characteristically emphatic and penetrating “srrih” or “tsree”, with perceptible rolling or vibrato quality, often in regular slow series e.g. “tsree-tsree-tsree-tsree”
Chaetopidae	Rockjumpers	Chaetops			No usable song recordings for either species in family
Chloropseidae	Leafbirds	Chloropsis	Chloropsis hardwickii	Orange-bellied Leafbird		Chloropseidae	Chloropseidae	Chloropsis hardwickii	Chloropsis hardwickii	Chloropsis_hardwickii	between foragers, a soft “choat”, mewing “chair” and wheezing “frease”
Cinclidae	Dippers	Cinclus	Cinclus cinclus	White-throated Dipper		Cinclidae	Cinclidae	Cinclus cinclus	Cinclus cinclus	Cinclus_cinclus	Call a loud “zzit zzit” or “dzchit dzchit”;
Cisticolidae	Cisticolas and allies	Apalis	Apalis thoracica	Bar-throated Apalis		Cisticolidae	Cisticolidae	Apalis thoracica	Apalis thoracica	Apalis_thoracica	No call recordings
Cisticolidae	Cisticolas and allies	Artisornis	Artisornis moreaui	Long-billed Forest-warbler		Cisticolidae	Sylviidae	Artisornis moreaui	Artisornis moreaui	Artisornis_moreaui	No call recordings
Cisticolidae	Cisticolas and allies	Bathmocercus	Bathmocercus rufus	Black-faced Rufous Warbler		Cisticolidae	Sylviidae	Bathmocercus rufus	Bathmocercus rufus	Bathmocercus_rufus	Call note a loud “chip”.
Cisticolidae	Cisticolas and allies	Calamonastes	Calamonastes simplex	Grey Wren-warbler		Cisticolidae	Cisticolidae	Calamonastes simplex	Camaroptera simplex	Camaroptera_simplex	No call recordings
Cisticolidae	Cisticolas and allies	Camaroptera	Camaroptera brachyura	Green-backed Camaroptera		Cisticolidae	Cisticolidae	Camaroptera brachyura	Camaroptera brachyura	Camaroptera_brachyura	No call recordings
Cisticolidae	Cisticolas and allies	Cisticola	Cisticola juncidis	Zitting Cisticola		Cisticolidae	Cisticolidae	Cisticola juncidis	Cisticola juncidis	Cisticola_juncidis	Contact and mild-alarm call a soft “chip”
Cisticolidae	Cisticolas and allies	Drymocichla	Drymocichla incana		No usable recordings	Cisticolidae	Cisticolidae	Drymocichla incana	Drymocichla incana
Cisticolidae	Cisticolas and allies	Eminia	Eminia lepida	Grey-capped Warbler		Cisticolidae	Cisticolidae	Eminia lepida	Eminia lepida	Eminia_lepida	Male also utters trilling call
Cisticolidae	Cisticolas and allies	Eremomela	Eremomela pusilla	Senegal Eremomela		Cisticolidae	Sylviidae	Eremomela pusilla	Eremomela pusilla	Eremomela_pusilla	an insignificant “tsep”
Cisticolidae	Cisticolas and allies	Euryptila	Euryptila subcinnamomea	Cinnamon-breasted Warbler		Cisticolidae	Cisticolidae	Euryptila subcinnamomea	Euryptila subcinnamomea	Euryptila_subcinnamomea	No call recordings
Cisticolidae	Cisticolas and allies	Hypergerus	Hypergerus atriceps	Oriole Warbler		Cisticolidae	Cisticolidae	Hypergerus atriceps	Hypergerus atriceps	Hypergerus_atriceps	No call description. "Whep-whep" call chosen, birdseen=yes
Cisticolidae	Cisticolas and allies	Incana	Incana incana		No song recordings	Cisticolidae	Cisticolidae	Incana incana	Incana incana
Cisticolidae	Cisticolas and allies	Malcorus	Malcorus pectoralis	Rufous-eared Warbler		Cisticolidae	Cisticolidae	Malcorus pectoralis	Malcorus pectoralis	Malcorus_pectoralis	No call recordings
Cisticolidae	Cisticolas and allies	Micromacronus			No song recordings	Timaliidae	Timaliidae
Cisticolidae	Cisticolas and allies	Neomixis	Neomixis striatigula	Stripe-throated Jery		Cisticolidae	Timaliidae	Neomixis striatigula	Neomixis striatigula	Neomixis_striatigula	No call recordings
Cisticolidae	Cisticolas and allies	Oreolais	Oreolais pulcher	Black-collared Apalis		Cisticolidae	Cisticolidae	Oreolais pulcher	Oreolais pulchra	Oreolais_pulchra	No call recordings
Cisticolidae	Cisticolas and allies	Oreophilais robertsi	Oreophilais robertsi		Song not defined in HBW	Cisticolidae	Cisticolidae	Oreophilais robertsi	Prinia robertsi
Cisticolidae	Cisticolas and allies	Orthotomus	Orthotomus sutorius	Common Tailorbird		Cisticolidae	Sylviidae	Orthotomus sutorius	Orthotomus sutorius	Orthotomus_sutorius	repeated “cheep, cheep, cheep, cheep” contact during foraging.
Cisticolidae	Cisticolas and allies	Phragmacia	Phragmacia substriata	Namaqua Warbler		Cisticolidae	Cisticolidae	Phragmacia substriata	Phragmacia substriata	Phragmacia_substriata	Contact call, when foraging in dense undergrowth, a sharp “chit”
Cisticolidae	Cisticolas and allies	Phyllolais	Phyllolais pulchella	Buff-bellied Warbler		Cisticolidae	Cisticolidae	Phyllolais pulchella	Phyllolais pulchella	Phyllolais_pulchella	Contact call a fast “zit zit zit” or “tchit tchit tchit”, reportedly uttered at higher pitch by female than by male
Cisticolidae	Cisticolas and allies	Poliolais	Poliolais lopezi	White-tailed Warbler		Cisticolidae	Sylviidae	Poliolais lopezi	Poliolais lopezi	Poliolais_lopezi	No call recordings
Cisticolidae	Cisticolas and allies	Prinia	Prinia inornata	Plain Prinia		Cisticolidae	Cisticolidae	Prinia inornata	Prinia inornata	Prinia_inornata	Calls include buzzing “zzpink”
Cisticolidae	Cisticolas and allies	Scepomycter	Scepomycter winifredae	Winifred's Warbler		Cisticolidae	Sylviidae	Scepomycter winifredae	Bathmocercus winifredae	Bathmocercus_winifredae	No call recordings
Cisticolidae	Cisticolas and allies	Schistolais	Schistolais leucopogon	White-chinned Prinia		Cisticolidae	Cisticolidae	Schistolais leucopogon	Prinia leucopogon	Prinia_leucopogon	No call citation(short chip call found on X-C bird seen: yes)
Cisticolidae	Cisticolas and allies	Spilotila	Spiloptila clamans	Cricket Warbler	No non-alarm call recorded in X-C, or defined on HBW.	Cisticolidae	Cisticolidae	Spiloptila clamans	Spiloptila clamans	Spiloptila_clamans	No call recordings
Cisticolidae	Cisticolas and allies	Urolais	Urolais epichlorus	Green Longtail		Cisticolidae	Cisticolidae	Urolais epichlorus	Urolais epichlorus	Urolais_epichlorus	Contact call a thin “seep-seep-seep-sip-sip” or “sis-sis-sis”, ascending in pitch and increasing in pace, with 4–6 notes per second, and lasting 1–4 seconds
Dicaeidae	Flowerpeckers	Dicaeum	Dicaeum trigonostigma	Orange-bellied Flowerpecker		Dicaeidae	Dicaeidae	Dicaeum trigonostigma	Dicaeum trigonostigma	Dicaeum_trigonostigma	also “swit” or “swit-szee”
Dicaeidae	Flowerpeckers	Prionochilus			Song not defined in HBW	Dicaeidae	Dicaeidae
Donacobiidae	Donacobius	Donacobius			"Sexes sing antiphonally"-HBW. Cannot separate sexes
Dulidae	Palmchat	Dulus			No advertisement song descibed at HBW for family	Dulidae	Dulidae
Elachuridae	Elachura	Elachura	Elachura formosa	Spotted Elachura		Elachuridae	Timaliidae	Elachura formosa	Spelaeornis formosus	Spelaeornis_formosus	Call reportedly a spluttering “put-put-put…” trill.
Emberizidae	Old World Buntings	Emberiza	Emberiza citrinella	Yellowhammer		Emberizidae	Emberizidae	Emberiza citrinella	Emberiza citrinella	Emberiza_citrinella	Call notes characteristic, the commonest a “stif”,
Estrildidae	Waxbills	Amadina			No usable song recordings
Estrildidae	Waxbills	Amandava	Amandava amandava	Red Avadavat		Estrildidae	Estrildidae	Amandava amandava	Amandava amandava	Amandava_amandava	Call a high "teei" or "tsi"
Estrildidae	Waxbills	Chloebia	Chloebia gouldiae		No song recordings	Estrildidae	Estrildidae	Erythrura gouldiae	Erythrura gouldiae
Estrildidae	Waxbills	Clytospiza			No song recordings	Estrildidae	Estrildidae
Estrildidae	Waxbills	Coccopygia			No song recordings	Estrildidae	Estrildidae
Estrildidae	Waxbills	Cryptospiza			No usable song recordings
Estrildidae	Waxbills	Emblema			No song recordings	Estrildidae	Estrildidae
Estrildidae	Waxbills	Erythrura	Erythrura trichroa	Blue-faced Parrotfinch		Estrildidae	Estrildidae	Erythrura trichroa	Erythrura trichroa	Erythrura_trichroa	Call a thin, high-pitched "tsit-tsit", given in flight, described also as a short, thin, high-pitched descending "ti-tu, ti-tu-tu" or "t t t t".
Estrildidae	Waxbills	Estrilda	Estrilda astrild	Common Waxbill		Estrildidae	Estrildidae	Estrilda astrild	Estrilda astrild	Estrilda_astrild	Contact call a sharp "jip";
Estrildidae	Waxbills	Euodice	Euodice cantans	African Silverbill		Estrildidae	Estrildidae	Euodice cantans	Lonchura cantans	Lonchura_cantans	Call of male a sharp, thin loud "tseep", of female a double-noted "tsiptsip".
Estrildidae	Waxbills	Euschistospiza			No song recordings	Estrildidae	Estrildidae
Estrildidae	Waxbills	Granatina	Granatina ianthinogaster	Purple Grenadier		Estrildidae	Estrildidae	Uraeginthus ianthinogaster	Uraeginthus ianthinogaster	Uraeginthus_ianthinogaster	Contact trill c. 10 notes per second, each note descending (from 6 kHz to 4 kHz), usually introduced by short, more rapid and higher trill (20 notes per second, each falling from 5·8 kHz to 4·6 kHz),
Estrildidae	Waxbills	Heteromunia			No song recordings	Estrildidae	Estrildidae
Estrildidae	Waxbills	Hypargos	Hypargos niveoguttatus	Red-throated Twinspot		Estrildidae	Estrildidae	Hypargos niveoguttatus	Hypargos niveoguttatus	Hypargos_niveoguttatus	Close contact call a soft rising "tseet" or "tsee-et", distance contact call louder and emphatic "tseeet"
Estrildidae	Waxbills	Lagonosticta	Lagonosticta senegala	Red-billed Firefinch		Estrildidae	Estrildidae	Lagonosticta senegala	Lagonosticta senegala	Lagonosticta_senegala	Contact call a fluty whistle, "pea", often rising in pitch
Estrildidae	Waxbills	Lepidopygia			No song recordings, no song described at HBW	Estrildidae	Estrildidae
Estrildidae	Waxbills	Lonchura	Lonchura striata	White-rumped Munia		Estrildidae	Estrildidae	Lonchura striata	Lonchura striata	Lonchura_striata	Loud call or distance call of male a single "peep!"
Estrildidae	Waxbills	Mandingoa			No usable song recordings
Estrildidae	Waxbills	Neochmia			No song recordings	Estrildidae	Estrildidae
Estrildidae	Waxbills	Nesocharis			No song recordings
Estrildidae	Waxbills	Nigrita	Nigrita canicapillus	Grey-headed Nigrita		Estrildidae	Estrildidae	Nigrita canicapillus	Nigrita canicapillus	Nigrita_canicapillus	No call recordings
Estrildidae	Waxbills	Odontospiza			No song recordings	Estrildidae	Estrildidae
Estrildidae	Waxbills	Oreostruthus			No song recordings, No song described on HBW alive	Estrildidae	Estrildidae
Estrildidae	Waxbills	Ortygospiza	Ortygospiza atricollis	Quailfinch		Estrildidae	Estrildidae	Ortygospiza atricollis	Ortygospiza atricollis	Ortygospiza_atricollis	Call a harsh, flat metallic "klek" or "klink"
Estrildidae	Waxbills	Paludipasser			No song recordings	Estrildidae	Estrildidae
Estrildidae	Waxbills	Parmoptila			No song recordings
Estrildidae	Waxbills	Poephila			No song recordings	Estrildidae	Estrildidae
Estrildidae	Waxbills	Pyrenestes			No recordings
Estrildidae	Waxbills	Pytilia	Pytilia melba	Green-winged Pytilia		Estrildidae	Estrildidae	Pytilia melba	Pytilia melba	Pytilia_melba	other calls "tsit-tsit" or "spit spit"
Estrildidae	Waxbills	Spermestes	Spermestes		No song recordings	Estrildidae	Estrildidae	Lonchura	Lonchura
Estrildidae	Waxbills	Spermophaga	Spermophaga haematina	Western Bluebill		Estrildidae	Estrildidae	Spermophaga haematina	Spermophaga haematina	Spermophaga_haematina	contact note a sharp "tsip"
Estrildidae	Waxbills	Stagonopleura			No song recordings	Estrildidae	Estrildidae
Estrildidae	Waxbills	Taeniopygia	Taeniopygia bichenovii	Double-barred Finch		Estrildidae	Estrildidae	Taeniopygia bichenovii	Taeniopygia bichenovii	Taeniopygia_bichenovii	distance contact call a longer "tiaat tiaat" like sound made by toy trumpet
Estrildidae	Waxbills	Uraeginthus	Uraeginthus bengalus	Red-cheeked Cordonbleu		Estrildidae	Estrildidae	Uraeginthus bengalus	Uraeginthus bengalus	Uraeginthus_bengalus	Distance contact call, given when separated from mate, when disturbed and when in flight, a thin rising whistled "tseek" or a series as "tsee-tsee-tsee" at 6–8 kHz;
Eupetidae	Rail-babbler	Eupetes	Eupetes macrocerus	Rail-babbler		Eupetidae	Eupetidae	Eupetes macrocerus	Eupetes macrocerus	Eupetes_macrocerus	Presumed contact call “tok”
Fringillidae	Finches	Acanthis	Acanthis flammea	Redpoll		Fringillidae	Fringillidae	Acanthis flammea	Carduelis flammea	Carduelis_flammea	Calls include rapid series of "chi" notes and "tsooee" or "tsooeet", either individually or in combination
Fringillidae	Finches	Agraphospiza	Agraphospiza rubescens	Blanford's Rosefinch		Fringillidae	Fringillidae	Agraphospiza rubescens	Carpodacus rubescens	Carpodacus_rubescens	squeaky "gwee"
Fringillidae	Finches	Akialoa			Exctinct
Fringillidae	Finches	Bucanetes	Bucanetes githagineus	Trumpeter Finch		Fringillidae	Fringillidae	Bucanetes githagineus	Bucanetes githagineus	Bucanetes_githagineus	Call a short or abrupt "chee"
Fringillidae	Finches	Callacanthis			No song recordings	Fringillidae	Fringillidae
Fringillidae	Finches	Carduelis	Carduelis carduelis	European Goldfinch		Fringillidae	Fringillidae	Carduelis carduelis	Carduelis carduelis	Carduelis_carduelis	Call a variably shrill or ringing tu-weep, tee-tuu, pee-yuu, tit-tee or tsee-yu or tuu-wee-oo, and lickle-lit or duu-did-ee-dit, usually followed by a light, high-pitched zizizi twitter
Fringillidae	Finches	Carpodacus	Carpodacus erythrinus	Common Rosefinch		Fringillidae	Fringillidae	Carpodacus erythrinus	Carpodacus erythrinus	Carpodacus_erythrinus	Call a distinctive, clear and rising "oooeet", "too-ee", "uueet", "dooei" or "djay-ee"
Fringillidae	Finches	Chloris	Chloris chloris	European Greenfinch		Fringillidae	Fringillidae	Chloris chloris	Carduelis chloris	Carduelis_chloris	"twichit" or "twichichichit" contact call
Fringillidae	Finches	Chlorodrepanis	Chlorodrepanis virens	Common Amakihi		Fringillidae	Fringillidae	Chlorodrepanis virens	Hemignathus virens	Hemignathus_virens	Calls highly variable, most commonly a cat-like buzzy "tscheew"
Fringillidae	Finches	Chlorophonia	Chlorophonia cyanea	Blue-naped Chlorophonia		Fringillidae	Fringillidae	Chlorophonia cyanea	Chlorophonia cyanea	Chlorophonia_cyanea	Calls include a soft nasal “ek” or “enk” note, apparently mainly as for contact when birds are perched or foraging
Fringillidae	Finches	Chrysocorythus			No song recordings
Fringillidae	Finches	Ciridops			Extinct
Fringillidae	Finches	Coccothraustes	Coccothraustes coccothraustes	Hawfinch		Fringillidae	Fringillidae	Coccothraustes coccothraustes	Coccothraustes coccothraustes	Coccothraustes_coccothraustes	Call a sharp or abrup "tick" or "tzik", somewhat similar to that of European Robin (Erithacus rubecula)
Fringillidae	Finches	Crithagra	Crithagra mozambica	Yellow-fronted Canary		Fringillidae	Fringillidae	Crithagra mozambica	Serinus mozambicus	Serinus_mozambicus	calls include single or repeated "chirrip"
Fringillidae	Finches	Drepanis	Drepanis coccinea	Iiwi		Fringillidae	Fringillidae	Drepanis coccinea	Vestiaria coccinea	Vestiaria_coccinea	Calls include a human-like upslurred whistle, rather similar to call of Palmeria dolei
Fringillidae	Finches	Dysmorodrepanis			Extinct
Fringillidae	Finches	Eophona			Recordings are restricted in XC	Fringillidae	Fringillidae
Fringillidae	Finches	Euphonia	Euphonia chlorotica	Purple-throated Euphonia		Fringillidae	Fringillidae	Euphonia chlorotica	Euphonia chlorotica	Euphonia_chlorotica	Typical call a high, clear, whistled “teee, deee”, this often lengthened to 3–4 notes
Fringillidae	Finches	Fringilla	Fringilla coelebs	Eurasian Chaffinch		Fringillidae	Fringillidae	Fringilla coelebs	Fringilla coelebs	Fringilla_coelebs	Calls include sharp, distinctive "pink" or "chink", singly or as double-note
Fringillidae	Finches	Haemorhous	Haemorhous mexicanus	House Finch		Fringillidae	Fringillidae	Haemorhous mexicanus	Carpodacus mexicanus	Carpodacus_mexicanus	Call "cheep", "cheet" or "vweet"
Fringillidae	Finches	Hemignathus	Hemignathus wilsoni	Akiapolaau		Fringillidae	Fringillidae	Hemignathus wilsoni	Hemignathus munroi	Hemignathus_munroi	Calls include a 2-note to 4-note whistle, "cheerdle-ee"
Fringillidae	Finches	Hesperiphona	Hesperiphona abeillei	Hooded Grosbeak		Fringillidae	Fringillidae	Hesperiphona abeillei	Coccothraustes abeillei	Coccothraustes_abeillei	Call is beebink or a disyllabic bree-bink or bre-bruk
Fringillidae	Finches	Himatione	Himatione sanguinea	Apapane		Fringillidae	Fringillidae	Himatione sanguinea	Himatione sanguinea	Himatione_sanguinea	Call a loud downslurred "tewp" or "teerp"
Fringillidae	Finches	Leucosticte			No song recordings
Fringillidae	Finches	Linaria	Linaria cannabina	Eurasian Linnet		Fringillidae	Fringillidae	Linaria cannabina	Carduelis cannabina	Carduelis_cannabina	Calls include rapid trilling "chi-chi-chi-chit", also given in flight with other twittering notes and similar to call of L. flavirostris
Fringillidae	Finches	Linurgus	Linurgus olivaceus	Oriole Finch		Fringillidae	Fringillidae	Linurgus olivaceus	Linurgus olivaceus	Linurgus_olivaceus	No call recordings
Fringillidae	Finches	Loxia	Loxia curvirostra	Red Crossbill		Fringillidae	Fringillidae	Loxia curvirostra	Loxia curvirostra	Loxia_curvirostra	Most frequent call hard high-pitched "chip" or "chip chip"
Fringillidae	Finches	Loxioides	Loxioides bailleui	Palila		Fringillidae	Fringillidae	Loxioides bailleui	Loxioides bailleui	Loxioides_bailleui	Call an onomatopoeic "pa-léé-la" or variations thereof, often with inquisitive quality.
Fringillidae	Finches	Loxops	Loxops coccineus	Hawaii Akepa		Fringillidae	Fringillidae	Loxops coccineus	Loxops coccineus	Loxops_coccineus	Typical call a short warble, "teedle-ee-dee" or "teedleee", also a short upslurred "sweet" very similar to call of Manucerthia mana
Fringillidae	Finches	Magumma	Magumma parva	Anianiau		Fringillidae	Fringillidae	Magumma parva	Hemignathus parvus	Hemignathus_parvus	Distinctive call of two or three syllables upslurred, "tew-weet" or "see-u-weet"
Fringillidae	Finches	Manucerthia	Manucerthia mana	Hawaii Creeper		Fringillidae	Fringillidae	Loxops mana	Oreomystis mana	Oreomystis_mana	Call a quiet "sweet".
Fringillidae	Finches	Melamprosops	Melamprosops phaeosoma		No recordings	Fringillidae	Fringillidae	Melamprosops phaeosoma	Melamprosops phaeosoma
Fringillidae	Finches	Mycerobas	Mycerobas affinis	Collared Grosbeak		Fringillidae	Fringillidae	Mycerobas affinis	Mycerobas affinis	Mycerobas_affinis	Call a mellow but rapid "pip-pip-pip-pip-pip-pip-ugh"
Fringillidae	Finches	Oreomystis	Oreomystis bairdi		No song recordings	Fringillidae	Fringillidae	Oreomystis bairdi	Oreomystis bairdi
Fringillidae	Finches	Palmeria	Palmeria dolei		No song recordings	Fringillidae	Fringillidae	Palmeria dolei	Palmeria dolei
Fringillidae	Finches	Paroreomyza	Paroreomyza montana		No song recordings	Fringillidae	Fringillidae	Paroreomyza montana	Paroreomyza montana
Fringillidae	Finches	Pinicola	Pinicola enucleator	Pine Grosbeak		Fringillidae	Fringillidae	Pinicola enucleator	Pinicola enucleator	Pinicola_enucleator	Contact call a fluty "teu-teu-teu" or "tee-tee-tew" and more strident "pee-lee-ju" with middle note highest, occasionally longer "tiu tiu-tiu tiu-tiu tiu-tiu"
Fringillidae	Finches	Procarduelis	Procarduelis nipalensis	Dark-breasted Rosefinch		Fringillidae	Fringillidae	Procarduelis nipalensis	Carpodacus nipalensis	Carpodacus_nipalensis	Calls include plaintive, wailing double whistle.
Fringillidae	Finches	Psittirostra	Psittirostra psittacea		No song recordings	Fringillidae	Fringillidae	Psittirostra psittacea	Psittirostra psittacea
Fringillidae	Finches	Pyrrhoplectes	Pyrrhoplectes epauletta		No song recordings	Fringillidae	Fringillidae	Pyrrhoplectes epauletta	Pyrrhoplectes epauletta
Fringillidae	Finches	Pyrrhula	Pyrrhula pyrrhula	Eurasian Bullfinch		Fringillidae	Fringillidae	Pyrrhula pyrrhula	Pyrrhula pyrrhula	Pyrrhula_pyrrhula	Most common call a slow, soft, melancholic, descending piping "peu", "teu teu", "deu" or "du-deu", with varying degrees of emphasis, as contact note between partners
Fringillidae	Finches	Rhodacanthis			No song recordings, Exctinct
Fringillidae	Finches	Rhodopechys	Rhodopechys sanguineus	Crimson-winged Finch		Fringillidae	Fringillidae	Rhodopechys sanguineus	Rhodopechys sanguineus	Rhodopechys_sanguineus	fluty "dy-lit-dy-lit" recalling similar notes of Woodlark (Lullula arborea)
Fringillidae	Finches	Rhodospiza	Rhodospiza obsoleta	Desert Finch		Fringillidae	Fringillidae	Rhodospiza obsoleta	Rhodopechys obsoletus	Rhodopechys_obsoletus	Call a soft whistled "pink-pink", "prrrit-prrrit" or "prink-prink", often given in flight
Fringillidae	Finches	Rhynchostruthus	Rhynchostruthus percivali	Arabian Grosbeak		Fringillidae	Fringillidae	Rhynchostruthus percivali	Rhynchostruthus percivali	Rhynchostruthus_percivali	Calls include variety of notes like those of Carduelis carduelis, e.g. "wip"
Fringillidae	Finches	Serinus	Serinus serinus	European Serin		Fringillidae	Fringillidae	Serinus serinus	Serinus serinus	Serinus_serinus	Calls include metallic and rapid or high-pitched trilling "tirrillilit" or "trillilit" as contact between pair-members
Fringillidae	Finches	Spinus	Spinus spinus	Eurasian Siskin		Fringillidae	Fringillidae	Spinus spinus	Carduelis spinus	Carduelis_spinus	Call a distinctive, high-pitched, ringing "toolee" or "tsuu-ee" often given for contact in flight
Fringillidae	Finches	Telespiza			No song recordings
Fringillidae	Finches	Viridonia			No recordings, exctinct
Hirundinidae	Swallows and Martins	Alopochelidon			Song not defined in HBW
Hirundinidae	Swallows and Martins	Atticora			Song not defined in HBW
Hirundinidae	Swallows and Martins	Cecropis	Cecropis daurica	Red-rumped Swallow		Hirundinidae	Hirundinidae	Cecropis daurica	Hirundo daurica	Hirundo_daurica	calls include a contact call “djuit”
Hirundinidae	Swallows and Martins	Cheramoeca			No song recordings
Hirundinidae	Swallows and Martins	Delichon			No song recordings
Hirundinidae	Swallows and Martins	Eurochelidon			No song recordings
Hirundinidae	Swallows and Martins	Hirundo	Hirundo rustica	Barn Swallow		Hirundinidae	Hirundinidae	Hirundo rustica	Hirundo rustica	Hirundo_rustica	main contact call is “witt-witt”, often repeated to form a twitter and uttered in flight or at nest
Hirundinidae	Swallows and Martins	Neophedina	Neophedina cincta	Banded Martin		Hirundinidae	Hirundinidae	Riparia cincta	Riparia cincta	Riparia_cincta	short calls “chip”, “chrip”, “kip”.
Hirundinidae	Swallows and Martins	Orochelidon	Orochelidon murina	Brown-bellied Swallow		Hirundinidae	Hirundinidae	Notiochelidon murina	Notiochelidon murina	Notiochelidon_murina	contact call “tjrip tjirp-tjrip-tjirp”
Hirundinidae	Swallows and Martins	Petrochelidon	Petrochelidon pyrrhonota	Cliff Swallow		Hirundinidae	Hirundinidae	Petrochelidon pyrrhonota	Petrochelidon pyrrhonota	Petrochelidon_pyrrhonota	a “chur” call used in many contexts
Hirundinidae	Swallows and Martins	Phedina			No song recordings
Hirundinidae	Swallows and Martins	Phedinopsis			No recordings
Hirundinidae	Swallows and Martins	Progne	Progne chalybea	Grey-breasted Martin		Hirundinidae	Hirundinidae	Progne chalybea	Progne chalybea	Progne_chalybea	contact call “cheur”
Hirundinidae	Swallows and Martins	Psalidoprocne			No song recordings, "not very vocal"-HBW
Hirundinidae	Swallows and Martins	Pseudhirundo			No song recordings, "not very vocal"-HBW
Hirundinidae	Swallows and Martins	Pseudochelidon			No song recordings
Hirundinidae	Swallows and Martins	Ptyonoprogne			No song of HBW described type
Hirundinidae	Swallows and Martins	Pygochelidon	Pygochelidon cyanoleuca	Blue-and-white Swallow		Hirundinidae	Hirundinidae	Notiochelidon cyanoleuca	Pygochelidon cyanoleuca	Pygochelidon_cyanoleuca	contact call “tseet”
Hirundinidae	Swallows and Martins	Riparia			No song recordings
Hirundinidae	Swallows and Martins	Stelgidopteryx			Song not defined in HBW
Hirundinidae	Swallows and Martins	Tachycineta	Tachycineta bicolor	Tree Swallow		Hirundinidae	Hirundinidae	Tachycineta bicolor	Tachycineta bicolor	Tachycineta_bicolor	contact call “buli-duli-dulit”
Hyliotidae	Hyliotas	Hyliota	Hyliota australis	Southern Hyliota		Hyliotidae	Sylviidae	Hyliota australis	Hyliota australis	Hyliota_australis	No call recordings
Hylocitreidae	Hylocitreas	Hylocitrea			No song recordings
Hypocoliidae	Hypocolius	Hypocolius			No true territorial song has been described.-HBW
Icteridae	New World Blackbirds	Agelaioides	Agelaioides badius	Greyish Baywing		Icteridae	Icteridae	Agelaioides badius	Agelaioides badius	Agelaioides_badius	Contact calls “chuck” and a loud whistle, “peeh”
Icteridae	New World Blackbirds	Agelaius	Agelaius phoeniceus	Red-winged Blackbird		Icteridae	Icteridae	Agelaius phoeniceus	Agelaius phoeniceus	Agelaius_phoeniceus	Calls include low “chek” or “kek”
Icteridae	New World Blackbirds	Agelasticus	Agelasticus thilius	Yellow-winged Blackbird		Icteridae	Icteridae	Agelasticus thilius	Agelasticus thilius	Agelasticus_thilius	Sharp “chep” call given by both sexes.
Icteridae	New World Blackbirds	Amblyramphus	Amblyramphus holosericeus	Scarlet-headed Blackbird		Icteridae	Icteridae	Amblyramphus holosericeus	Amblyramphus holosericeus	Amblyramphus_holosericeus	Characteristic contact call, by both sexes, a long, descending and hesitant whistle, “fee-ee-ee”, with some up-and-down pitch variations; has slight metallic quality and can be heard at considerable distances.
Icteridae	New World Blackbirds	Anumara	Anumara forbesi		No song of HBW described type
Icteridae	New World Blackbirds	Cacicus	Cacicus cela	Yellow-rumped Cacique		Icteridae	Icteridae	Cacicus cela	Cacicus cela	Cacicus_cela	A common call is a warbling “k’weu”
Icteridae	New World Blackbirds	Cassiculus	Cassiculus melanicterus	Yellow-winged Cacique		Icteridae	Icteridae	Cassiculus melanicterus	Cacicus melanicterus	Cacicus_melanicterus	common call an ascending “whik”.
Icteridae	New World Blackbirds	Chrysomus	Chrysomus ruficapillus	Chestnut-capped Blackbird		Icteridae	Icteridae	Chrysomus ruficapillus	Chrysomus ruficapillus	Chrysomus_ruficapillus	Soft contact call “zeb”
Icteridae	New World Blackbirds	Curaeus	Curaeus curaeus	Austral Blackbird		Icteridae	Icteridae	Curaeus curaeus	Curaeus curaeus	Curaeus_curaeus	A common call is a distinctive nasal, but not harsh, “koo-ree-teeoo” or “kooree-tee”, often repeated
Icteridae	New World Blackbirds	Dives	Dives dives	Melodious Blackbird		Icteridae	Icteridae	Dives dives	Dives dives	Dives_dives	common call is a loud “cheep”
Icteridae	New World Blackbirds	Dolichonyx	Dolichonyx oryzivorus	Bobolink		Icteridae	Icteridae	Dolichonyx oryzivorus	Dolichonyx oryzivorus	Dolichonyx_oryzivorus	Commonest call, by both sexes, “ping” or “pink”, given often in flight
Icteridae	New World Blackbirds	Euphagus	Euphagus carolinus	Rusty Blackbird		Icteridae	Icteridae	Euphagus carolinus	Euphagus carolinus	Euphagus_carolinus	Common call, including in flight, a low “chuk”
Icteridae	New World Blackbirds	Gnorimopsar	Gnorimopsar chopi	Chopi Blackbird		Icteridae	Icteridae	Gnorimopsar chopi	Gnorimopsar chopi	Gnorimopsar_chopi	Common call a loud “choo-peeh”, often included in the song.
Icteridae	New World Blackbirds	Gymnomystax	Gymnomystax mexicanus	Oriole Blackbird		Icteridae	Icteridae	Gymnomystax mexicanus	Gymnomystax mexicanus	Gymnomystax_mexicanus	No call recordings
Icteridae	New World Blackbirds	Hypopyrrhus	Hypopyrrhus pyrohypogaster	Red-bellied Grackle		Icteridae	Icteridae	Hypopyrrhus pyrohypogaster	Hypopyrrhus pyrohypogaster	Hypopyrrhus_pyrohypogaster	Contact call a harsh note; shrill “peep”.
Icteridae	New World Blackbirds	Icteria	Icteria virens	Yellow-breasted Chat		Icteridae	Icteridae	Icteria virens	Icteria virens	Icteria_virens	a mew reminiscent of call of Grey Catbird (Dumetella carolinensis)
Icteridae	New World Blackbirds	Icterus	Icterus galbula	Baltimore Oriole		Icteridae	Icteridae	Icterus galbula	Icterus galbula	Icterus_galbula	Common calls include a chatter and an ascending whistle.
Icteridae	New World Blackbirds	Lampropsar	Lampropsar tanagrinus	Velvet-fronted Grackle		Icteridae	Icteridae	Lampropsar tanagrinus	Lampropsar tanagrinus	Lampropsar_tanagrinus	Contact or alarm calls include “chuk” notes
Icteridae	New World Blackbirds	Leistes	Leistes loyca	Long-tailed Meadowlark		Icteridae	Icteridae	Sturnella loyca	Sturnella loyca	Sturnella_loyca	Calls “peet” and “chuck”.
Icteridae	New World Blackbirds	Macroagelaius	Macroagelaius subalaris	Mountain Grackle		Icteridae	Icteridae	Macroagelaius subalaris	Macroagelaius subalaris	Macroagelaius_subalaris	Calls include sharp “check” and “chuip” notes for contact.
Icteridae	New World Blackbirds	Molothrus	Molothrus oryzivorus	Giant Cowbird		Icteridae	Icteridae	Molothrus oryzivorus	Molothrus oryzivorus	Molothrus_oryzivorus	A “chuk” call given by both sexes
Icteridae	New World Blackbirds	Nesopsar	Nesopsar nigerrimus	Jamaican Blackbird		Icteridae	Icteridae	Nesopsar nigerrimus	Nesopsar nigerrimus	Nesopsar_nigerrimus	A common call is a sharp “chek”
Icteridae	New World Blackbirds	Oreopsar	Oreopsar bolivianus	Bolivian Blackbird		Icteridae	Icteridae	Oreopsar bolivianus	Oreopsar bolivianus	Oreopsar_bolivianus	“pee” flight call
Icteridae	New World Blackbirds	Psarocolius	Psarocolius angustifrons	Russet-backed Oropendola		Icteridae	Icteridae	Psarocolius angustifrons	Psarocolius angustifrons	Psarocolius_angustifrons	soft “whep” for contact
Icteridae	New World Blackbirds	Pseudoleistes	Pseudoleistes guirahuro	Yellow-rumped Marshbird		Icteridae	Icteridae	Pseudoleistes guirahuro	Pseudoleistes guirahuro	Pseudoleistes_guirahuro	Common calls are “kwet-kwetéé” and “koink”
Icteridae	New World Blackbirds	Ptiloxena	Ptiloxena atroviolacea	Cuban Blackbird		Icteridae	Icteridae	Ptiloxena atroviolacea	Dives atroviolaceus	Dives_atroviolaceus	Musical “twee-o”
Icteridae	New World Blackbirds	Quiscalus	Quiscalus mexicanus	Great-tailed Grackle		Icteridae	Icteridae	Quiscalus mexicanus	Quiscalus mexicanus	Quiscalus_mexicanus	Calls include rising whistles (diagnostic call)
Icteridae	New World Blackbirds	Sturnella	Sturnella neglecta	Western Meadowlark		Icteridae	Icteridae	Sturnella neglecta	Sturnella neglecta	Sturnella_neglecta	Calls include “chuck”
Icteridae	New World Blackbirds	Xanthocephalus	Xanthocephalus xanthocephalus	Yellow-headed Blackbird		Icteridae	Icteridae	Xanthocephalus xanthocephalus	Xanthocephalus xanthocephalus	Xanthocephalus_xanthocephalus	Common call a hoarse “chuk” or “chek”, deep and hollow in quality
Icteridae	New World Blackbirds	Xanthopsar	Xanthopsar flavus	Saffron-cowled Blackbird		Icteridae	Icteridae	Xanthopsar flavus	Xanthopsar flavus	Xanthopsar_flavus	Commonest call “chep”
Irenidae	Fairy-bluebirds	Irena			Recordings of this species are currently restricted. -XC
Leiotrichidae	Laughingthrushes and allies	Acanthoptila	Acanthoptila nipalensis	Spiny Babbler		Leiotrichidae	Timaliidae	Turdoides nipalensis	Turdoides nipalensis	Turdoides_nipalensis	No call recordings
Leiotrichidae	Laughingthrushes and allies	Actinodura	Actinodura ramsayi	Spectacled Barwing		Leiotrichidae	Timaliidae	Actinodura ramsayi	Actinodura ramsayi	Actinodura_ramsayi	Calls include low harsh “baoh”
Leiotrichidae	Laughingthrushes and allies	Alcippe	Alcippe brunneicauda	Brown Fulvetta		Leiotrichidae	Timaliidae	Alcippe brunneicauda	Alcippe brunneicauda	Alcippe_brunneicauda	Calls with rather stressed “whit” notes
Leiotrichidae	Laughingthrushes and allies	Argya			No song recordings/song not described
Leiotrichidae	Laughingthrushes and allies	Chatarrhaea	Chatarrhaea longirostris	Slender-billed Babbler		Leiotrichidae	Timaliidae	Turdoides longirostris	Turdoides longirostris	Turdoides_longirostris	No call recordings
Leiotrichidae	Laughingthrushes and allies	Chrysominla	Chrysominla strigula	Bar-throated Minla		Leiotrichidae	Timaliidae	Minla strigula	Minla strigula	Minla_strigula	Calls include sharp “kip”
Leiotrichidae	Laughingthrushes and allies	Cutia	Cutia nipalensis	Himalayan Cutia		Leiotrichidae	Timaliidae	Cutia nipalensis	Cutia nipalensis	Cutia_nipalensis	Calls include light “chick chick chick…”
Leiotrichidae	Laughingthrushes and allies	Garrulax	Garrulax davidi	Plain Laughingthrush		Leiotrichidae	Timaliidae	Garrulax davidi	Garrulax davidi	Garrulax_davidi	for contact and alarm a series of “wiau” notes.
Leiotrichidae	Laughingthrushes and allies	Grammatoptila	Grammatoptila striata	Striated Laughingthrush		Leiotrichidae	Timaliidae	Garrulax striatus	Garrulax striatus	Garrulax_striatus	Calls include soft, nervous, quite high-pitched “wer-wer-wer-wer-wer”
Leiotrichidae	Laughingthrushes and allies	Heterophasia	Heterophasia capistrata	Rufous Sibia		Leiotrichidae	Timaliidae	Heterophasia capistrata	Heterophasia capistrata	Heterophasia_capistrata	Calls include familiar grating, rattling “twitti-ti”
Leiotrichidae	Laughingthrushes and allies	Kupeornis			No recordings
Leiotrichidae	Laughingthrushes and allies	Laniellus			Recordings are restricted in XC
Leiotrichidae	Laughingthrushes and allies	Leioptila	Leioptila annectens	Rufous-backed Sibia		Leiotrichidae	Timaliidae	Heterophasia annectans	Heterophasia annectens	Heterophasia_annectens	No call recordings
Leiotrichidae	Laughingthrushes and allies	Leiothrix			Recordings are restricted in XC
Leiotrichidae	Laughingthrushes and allies	Liocichla	Liocichla phoenicea	Red-faced Liocichla		Leiotrichidae	Timaliidae	Liocichla phoenicea	Liocichla phoenicea	Liocichla_phoenicea	buzzy, upslurred grumbling “grssh!, grssh!”.
Leiotrichidae	Laughingthrushes and allies	Minla	Minla ignotincta	Red-tailed Minla		Leiotrichidae	Timaliidae	Minla ignotincta	Minla ignotincta	Minla_ignotincta	Calls with subdued harsh “wih-wih-wih-wih…”
Leiotrichidae	Laughingthrushes and allies	Phyllanthus			Only chorus song recordings
Leiotrichidae	Laughingthrushes and allies	Sibia	Sibia waldeni	Streak-throated Barwing		Leiotrichidae	Timaliidae	Actinodura waldeni	Actinodura waldeni	Actinodura_waldeni	Calls include low, rather nasal grumbling “grrr-ut grrr-ut…” and “grr-grr-grr-grr-grr”.
Leiotrichidae	Laughingthrushes and allies	Trochalopteron	Trochalopteron elliotii	Elliot's Laughingthrush		Leiotrichidae	Leiotrichidae	Trochalopteron elliotii	Garrulax elliotii	Garrulax_elliotii	Calls include subdued and quite high-pitched chuntering.
Leiotrichidae	Laughingthrushes and allies	Turdoides			Only chorus song recordings/no song recordings/no song described
Locustellidae	Grasshopper-warblers and Grassbirds	Amphilais	Amphilais seebohmi	Madagascar Grassbird		Locustellidae	Sylviidae	Amphilais seebohmi	Amphilais seebohmi	Amphilais_seebohmi	No call recordings
Locustellidae	Grasshopper-warblers and Grassbirds	Bradypterus	Bradypterus lopezi	Evergreen-forest Warbler		Locustellidae	Sylviidae	Bradypterus lopezi	Bradypterus lopezi	Bradypterus_lopezi	Calls loud “tchik”
Locustellidae	Grasshopper-warblers and Grassbirds	Buettikoferella	Buettikoferella bivittata	Buff-banded Bushbird		Locustellidae	Sylviidae	Buettikoferella bivittata	Buettikoferella bivittata	Buettikoferella_bivittata	higher-pitched rapid rattle
Locustellidae	Grasshopper-warblers and Grassbirds	Chaetornis	Chaetornis striata	Bristled Grassbird		Locustellidae	Sylviidae	Chaetornis striata	Chaetornis striata	Chaetornis_striata	a sharp “zip”.
Locustellidae	Grasshopper-warblers and Grassbirds	Cincloramphus			Species rufus moved to megalurulus
Locustellidae	Grasshopper-warblers and Grassbirds	Elaphrornis			No song recordings
Locustellidae	Grasshopper-warblers and Grassbirds	Locustella	Locustella naevia	Common Grasshopper-warbler		Locustellidae	Sylviidae	Locustella naevia	Locustella naevia	Locustella_naevia	Call note a quiet “pit” or “chik”.
Locustellidae	Grasshopper-warblers and Grassbirds	Malia	Malia grata		Only chorus song recordings
Locustellidae	Grasshopper-warblers and Grassbirds	Megalurulus	Megalurulus rufus	Long-legged Thicketbird		Locustellidae	Sylviidae	Cincloramphus rufus	Trichocichla rufa	Trichocichla_rufa	No call recordings
Locustellidae	Grasshopper-warblers and Grassbirds	Poodytes	Poodytes gramineus	Little Grassbird		Locustellidae	Sylviidae	Poodytes gramineus	Megalurus gramineus	Megalurus_gramineus	No call recordings
Locustellidae	Grasshopper-warblers and Grassbirds	Robsonius	Robsonius thompsoni	Sierra Madre Ground-warbler		Locustellidae	Timaliidae	Robsonius thompsoni	Robsonius rabori	Robsonius_rabori	No call recordings
Locustellidae	Grasshopper-warblers and Grassbirds	Schoenicola	Schoenicola brevirostris	Fan-tailed Grassbird		Locustellidae	Sylviidae	Catriscus brevirostris	Schoenicola brevirostris	Schoenicola_brevirostris	Calls include trisyllabic “jur-jur-jur”
Macrosphenidae	Crombecs and allies	Achaetops	Achaetops pycnopygius	Rockrunner		Macrosphenidae	Sylviidae	Achaetops pycnopygius	Achaetops pycnopygius	Achaetops_pycnopygius	No call recordings
Macrosphenidae	Crombecs and allies	Cryptillas	Cryptillas victorini	Victorin's Warbler		Macrosphenidae	Sylviidae	Cryptillas victorini	Bradypterus victorini	Bradypterus_victorini	No call recordings
Macrosphenidae	Crombecs and allies	Graueria	Graueria vittata		Song not defined on HBW
Macrosphenidae	Crombecs and allies	Macrosphenus	Macrosphenus concolor	Grey Longbill		Macrosphenidae	Sylviidae	Macrosphenus concolor	Macrosphenus concolor	Macrosphenus_concolor	Utters soft chirps and squeaks when foraging.
Macrosphenidae	Crombecs and allies	Melocichla	Melocichla mentalis	Moustached Grass-warbler		Macrosphenidae	Sylviidae	Melocichla mentalis	Melocichla mentalis	Melocichla_mentalis	No call recordings
Macrosphenidae	Crombecs and allies	Sphenoeacus	Sphenoeacus afer	Cape Grassbird		Macrosphenidae	Sylviidae	Sphenoeacus afer	Sphenoeacus afer	Sphenoeacus_afer	No call recordings
Macrosphenidae	Crombecs and allies	Sylvietta	Sylvietta virens	Green Crombec		Macrosphenidae	Sylviidae	Sylvietta virens	Sylvietta virens	Sylvietta_virens	call a sharp “pririt-pririt”.
Mimidae	Mockingbirds and Thrashers	Allenia	Allenia fusca		Voice not allocated as song or call in HBW	Mimidae	Mimidae	Allenia fusca	Margarops fuscus
Mimidae	Mockingbirds and Thrashers	Cinclocerthia	Cinclocerthia ruficauda	Brown Trembler		Mimidae	Mimidae	Cinclocerthia ruficauda	Cinclocerthia ruficauda	Cinclocerthia_ruficauda	No call recordings
Mimidae	Mockingbirds and Thrashers	Dumetella	Dumetella carolinensis	Grey Catbird		Mimidae	Mimidae	Dumetella carolinensis	Dumetella carolinensis	Dumetella_carolinensis	cat-like mewing
Mimidae	Mockingbirds and Thrashers	Margarops	Margarops fuscatus	Pearly-eyed Thrasher		Mimidae	Mimidae	Margarops fuscatus	Margarops fuscatus	Margarops_fuscatus	raucous call notes, e.g. “craw-craw”
Mimidae	Mockingbirds and Thrashers	Melanoptila	Melanoptila glabrirostris	Black Catbird		Mimidae	Mimidae	Melanoptila glabrirostris	Melanoptila glabrirostris	Melanoptila_glabrirostris	Call notes a nasal “chrrh”
Mimidae	Mockingbirds and Thrashers	Melanotis	Melanotis caerulescens	Blue Mockingbird		Mimidae	Mimidae	Melanotis caerulescens	Melanotis caerulescens	Melanotis_caerulescens	harsh, mewing “meearrh”
Mimidae	Mockingbirds and Thrashers	Mimus	Mimus polyglottos	Northern Mockingbird		Mimidae	Mimidae	Mimus polyglottos	Mimus polyglottos	Mimus_polyglottos	“cheert” notes
Mimidae	Mockingbirds and Thrashers	Oreoscoptes	Oreoscoptes montanus	Sage Thrasher		Mimidae	Mimidae	Oreoscoptes montanus	Oreoscoptes montanus	Oreoscoptes_montanus	Calls include guttural “chuck”
Mimidae	Mockingbirds and Thrashers	Ramphocinclus			No song recordings
Mimidae	Mockingbirds and Thrashers	Toxostoma	Toxostoma curvirostre	Curve-billed Thrasher		Mimidae	Mimidae	Toxostoma curvirostre	Toxostoma curvirostre	Toxostoma_curvirostre	Call note a bright, sharp and emphatic “whit-whit”
Mitrospingidae	Mitrospingid Tanagers	Lamprospiza	Lamprospiza melanoleuca	Red-billed Pied Tanager		Mitrospingidae	Thraupidae	Lamprospiza melanoleuca	Lamprospiza melanoleuca	Lamprospiza_melanoleuca	Flocks sometimes quite vocal, giving fairly high-pitched, hard piercing calls, in fairly rapid succession, e.g. “ééé-ééh...ééé-ééé-ééh...ééé-ééh-yuu...”, sometimes for extended periods of time.
Mitrospingidae	Mitrospingid Tanagers	Mitrospingus	Mitrospingus cassinii	Dusky-faced Tanager		Mitrospingidae	Thraupidae	Mitrospingus cassinii	Mitrospingus cassinii	Mitrospingus_cassinii	Foraging groups noisy, uttering incessant clattering, low, gravelly “chet” and “chet-ut” with chattering and metallic quality
Mitrospingidae	Mitrospingid Tanagers	Orthogonys	Orthogonys chloricterus	Olive-green Tanager		Mitrospingidae	Thraupidae	Orthogonys chloricterus	Orthogonys chloricterus	Orthogonys_chloricterus	call a high, buzzy “tseee”.
Modulatricidae	Spot-throat and allies	Arcanator	Arcanator orostruthus	Dapple-throat		Modulatricidae	Muscicapidae	Arcanator orostruthus	Modulatrix orostruthus	Modulatrix_orostruthus	No call recordings
Modulatricidae	Spot-throat and allies	Kakamega	Kakamega poliothorax	Grey-chested Babbler		Modulatricidae	Timaliidae	Kakamega poliothorax	Kakamega poliothorax	Kakamega_poliothorax	explosive “chichichichi”
Modulatricidae	Spot-throat and allies	Modulatrix	Modulatrix stictigula	Spot-throat		Arcanatoridae	Muscicapidae	Modulatrix stictigula	Modulatrix stictigula	Modulatrix_stictigula	No call recordings
Mohoidae	Oos	Chaetoptila	Chaetoptila angustipluma		No recodings, species exctinct
Motacillidae	Pipits and Wagtails	Amaurocichla	Amaurocichla bocagii	Sao Tome Short-tail		Motacillidae	Sylviidae	Amaurocichla bocagii	Amaurocichla bocagei	Amaurocichla_bocagei	No call recordings
Motacillidae	Pipits and Wagtails	Anthus	Anthus trivialis	Tree Pipit		Motacillidae	Motacillidae	Anthus trivialis	Anthus trivialis	Anthus_trivialis	Call a single drawn-out “tseep” or “teez” in flight
Motacillidae	Pipits and Wagtails	Dendronanthus	Dendronanthus indicus	Forest Wagtail		Motacillidae	Motacillidae	Dendronanthus indicus	Dendronanthus indicus	Dendronanthus_indicus	call a metallic “pink” or double “pink-pink”.
Motacillidae	Pipits and Wagtails	Hemimacronyx	Hemimacronyx chloris	Yellow-breasted Pipit		Motacillidae	Motacillidae	Anthus chloris	Anthus chloris	Anthus_chloris	No call recordings
Motacillidae	Pipits and Wagtails	Macronyx	Macronyx croceus		No song recordings	Motacillidae	Motacillidae	Macronyx croceus	Macronyx croceus
Motacillidae	Pipits and Wagtails	Madanga			No song recordings
Motacillidae	Pipits and Wagtails	Motacilla	Motacilla flava	Yellow Wagtail		Motacillidae	Motacillidae	Motacilla flava	Motacilla flava	Motacilla_flava	No call recordings
Motacillidae	Pipits and Wagtails	Tmetothylacus	Tmetothylacus tenellus		No recordings	Motacillidae	Motacillidae	Tmetothylacus tenellus	Tmetothylacus tenellus
Muscicapidae	Old World Flycatchers and Chats	Agricola	Agricola pallidus	Pale Flycatcher		Muscicapidae	Muscicapidae	Melaenornis pallidus	Bradornis pallidus	Bradornis_pallidus	soft “churr” as contact
Muscicapidae	Old World Flycatchers and Chats	Alethe	Alethe diademata	White-tailed Alethe		Muscicapidae	Turdidae	Alethe diademata	Alethe diademata	Alethe_diademata	Call a single low whistle constantly repeated every 2·5–3 seconds
Muscicapidae	Old World Flycatchers and Chats	Anthipes	Anthipes solitaris	Rufous-browed Flycatcher		Muscicapidae	Muscicapidae	Anthipes solitaris	Ficedula solitaris	Ficedula_solitaris	No call recordings
Muscicapidae	Old World Flycatchers and Chats	Brachypteryx	Brachypteryx leucophris	Lesser Shortwing		Muscicapidae	Turdidae	Brachypteryx leucophris	Brachypteryx leucophrys	Brachypteryx_leucophrys	Calls include high, sibilant, slightly downslurred short “psueeet”
Muscicapidae	Old World Flycatchers and Chats	Bradornis	Bradornis microrhynchus	African Grey Flycatcher		Muscicapidae	Muscicapidae	Melaenornis microrhynchus	Bradornis microrhynchus	Bradornis_microrhynchus	Low, thin “tweety” call
Muscicapidae	Old World Flycatchers and Chats	Calliope	Calliope calliope	Siberian Rubythroat		Muscicapidae	Muscicapidae	Calliope calliope	Luscinia calliope	Luscinia_calliope	short musical downslurred “svee-eek” or “chee-wee”, not unlike call of Larvivora cyane
Muscicapidae	Old World Flycatchers and Chats	Campicoloides	Campicoloides bifasciatus	Buff-streaked Chat		Muscicapidae	Muscicapidae	Campicoloides bifasciatus	Oenanthe bifasciata	Oenanthe_bifasciata	Calls include same “chack” notes
Muscicapidae	Old World Flycatchers and Chats	Cercotrichas	Cercotrichas galactotes	Rufous-tailed Scrub-robin		Muscicapidae	Muscicapidae	Cercotrichas galactotes	Erythropygia galactotes	Erythropygia_galactotes	sibilant “tssiiiiit”
Muscicapidae	Old World Flycatchers and Chats	Chamaetylas	Chamaetylas fuelleborni	White-chested Alethe		Muscicapidae	Turdidae	Pseudalethe fuelleborni	Alethe fuelleborni	Alethe_fuelleborni	Call a far-carrying “wuuiiuuu” or “whiiu” for contact, also used to begin song
Muscicapidae	Old World Flycatchers and Chats	Cichladusa	Cichladusa guttata	Spotted Palm-thrush		Muscicapidae	Muscicapidae	Cichladusa guttata	Cichladusa guttata	Cichladusa_guttata	Calls include low “pii-u-priri-piiiu” for contact
Muscicapidae	Old World Flycatchers and Chats	Cinclidium	Cinclidium frontale	Blue-fronted Robin		Muscicapidae	Muscicapidae	Cinclidium frontale	Cinclidium frontale	Cinclidium_frontale	No call recordings
Muscicapidae	Old World Flycatchers and Chats	Copsychus	Copsychus albospecularis	Madagascar Magpie-robin		Muscicapidae	Muscicapidae	Copsychus albospecularis	Copsychus albospecularis	Copsychus_albospecularis	No call recordings
Muscicapidae	Old World Flycatchers and Chats	Cossypha	Cossypha heuglini	White-browed Robin-chat		Muscicapidae	Muscicapidae	Cossypha heuglini	Cossypha heuglini	Cossypha_heuglini	for contact, a fast loud “pit-porliii” or “chiiritter-porliii” and variants
Muscicapidae	Old World Flycatchers and Chats	Cossyphicula			No usable song recordings
Muscicapidae	Old World Flycatchers and Chats	Cyanecula	Cyanecula svecica	Bluethroat		Muscicapidae	Muscicapidae	Luscinia svecica	Luscinia svecica	Luscinia_svecica	Calls include hard metallic clipped “tacc-tacc” or “shtik-shtik” for contact
Muscicapidae	Old World Flycatchers and Chats	Cyanoptila	Cyanoptila cyanomelana	Blue-and-white Flycatcher		Muscicapidae	Muscicapidae	Cyanoptila cyanomelana	Cyanoptila cyanomelana	Cyanoptila_cyanomelana	No call recordings
Muscicapidae	Old World Flycatchers and Chats	Cyornis	Cyornis tickelliae	Tickell's Blue-flycatcher		Muscicapidae	Muscicapidae	Cyornis tickelliae	Cyornis tickelliae	Cyornis_tickelliae	Calls include hard “tac” and “tik-tik”
Muscicapidae	Old World Flycatchers and Chats	Dessonornis	Dessonornis caffer	Cape Robin-chat		Muscicapidae	Muscicapidae	Cossypha caffra	Cossypha caffra	Cossypha_caffra	Main call a highly distinctive “wurdedur” or “garg-ga-garg” or “turr-da-da”, sometimes simply “garg”,
Muscicapidae	Old World Flycatchers and Chats	Emarginata			No song recordings/song not defined
Muscicapidae	Old World Flycatchers and Chats	Enicurus	Enicurus leschenaulti	White-crowned Forktail		Muscicapidae	Muscicapidae	Enicurus leschenaulti	Enicurus leschenaulti	Enicurus_leschenaulti	Calls include very sharp double screech, “hutii hutii hutii” or “tssee” or “tssee chit-chit-chit” (very similar to call of Myophonus caeruleus)
Muscicapidae	Old World Flycatchers and Chats	Erithacus	Erithacus rubecula	European Robin		Muscicapidae	Muscicapidae	Erithacus rubecula	Erithacus rubecula	Erithacus_rubecula	thin metallic “peep” when foraging
Muscicapidae	Old World Flycatchers and Chats	Eumyias	Eumyias thalassinus	Verditer Flycatcher		Muscicapidae	Muscicapidae	Eumyias thalassinus	Eumyias thalassinus	Eumyias_thalassinus	Calls include short and plaintive “pseeut”
Muscicapidae	Old World Flycatchers and Chats	Ficedula	Ficedula parva	Red-breasted Flycatcher		Muscicapidae	Muscicapidae	Ficedula parva	Ficedula parva	Ficedula_parva	Call a thin, high-pitched, short “dzik” or “zit”
Muscicapidae	Old World Flycatchers and Chats	Fraseria	Fraseria ocreata	African Forest-flycatcher		Muscicapidae	Muscicapidae	Fraseria ocreata	Fraseria ocreata	Fraseria_ocreata	Calls mostly harsh and buzzing, including frequently uttered short series of buzzy notes interspersed with purer whistles
Muscicapidae	Old World Flycatchers and Chats	Heinrichia	Heinrichia calligyna	Great Shortwing		Muscicapidae	Turdidae	Heinrichia calligyna	Heinrichia calligyna	Heinrichia_calligyna	Call a thin piping for contact
Muscicapidae	Old World Flycatchers and Chats	Heteroxenicus	Heteroxenicus stellatus		No song recordings
Muscicapidae	Old World Flycatchers and Chats	Hodgsonius	Hodgsonius phaenicuroides	White-bellied Redstart		Muscicapidae	Muscicapidae	Luscinia phoenicuroides	Hodgsonius phaenicuroides	Hodgsonius_phaenicuroides	very deep hard “tuk”
Muscicapidae	Old World Flycatchers and Chats	Humblotia	Humblotia flavirostris		Vocalizations not defined in HBW
Muscicapidae	Old World Flycatchers and Chats	Irania	Irania gutturalis	White-throated Robin		Muscicapidae	Muscicapidae	Irania gutturalis	Irania gutturalis	Irania_gutturalis	No call recordings
Muscicapidae	Old World Flycatchers and Chats	Kittacincla	Kittacincla luzoniensis	White-browed Shama		Muscicapidae	Muscicapidae	Copsychus luzoniensis	Copsychus luzoniensis	Copsychus_luzoniensis	Calls include a dry whistled “suweeet” followed by a softer, almost whispered, and rising “weeet wirrr wirrr” and finally several coarse-sounding rattles
Muscicapidae	Old World Flycatchers and Chats	Larvivora	Larvivora cyane	Siberian Blue Robin		Muscicapidae	Muscicapidae	Larvivora cyane	Luscinia cyane	Luscinia_cyane	Call a single “tak”
Muscicapidae	Old World Flycatchers and Chats	Luscinia	Luscinia megarhynchos	Common Nightingale		Muscicapidae	Muscicapidae	Luscinia megarhynchos	Luscinia megarhynchos	Luscinia_megarhynchos	whistled “wiiit” or “wiiit-krrr”
Muscicapidae	Old World Flycatchers and Chats	Melaenornis	Melaenornis fischeri	White-eyed Slaty Flycatcher		Muscicapidae	Muscicapidae	Melaenornis fischeri	Dioptrornis fischeri	Dioptrornis_fischeri	Call a harsh, nasal “screescreet
Muscicapidae	Old World Flycatchers and Chats	Monticola	Monticola solitarius	Blue Rock-thrush		Muscicapidae	Muscicapidae	Monticola solitarius	Monticola solitarius	Monticola_solitarius	Calls include deep “tak-tak” for contact-alarm
Muscicapidae	Old World Flycatchers and Chats	Muscicapa	Muscicapa striata	Spotted Flycatcher		Muscicapidae	Muscicapidae	Muscicapa striata	Muscicapa striata	Muscicapa_striata	Calls include thin, sibilant “seep”
Muscicapidae	Old World Flycatchers and Chats	Myiomela	Myiomela leucura	White-tailed Blue Robin		Muscicapidae	Muscicapidae	Myiomela leucura	Cinclidium leucurum	Cinclidium_leucurum	Calls include thin 1–2-note whistles
Muscicapidae	Old World Flycatchers and Chats	Myophonus	Myophonus caeruleus	Blue Whistling-thrush		Muscicapidae	Turdidae	Myophonus caeruleus	Myophonus caeruleus	Myophonus_caeruleus	a loud thin shrill “skreee” or “fwiiiiii” recalling that of Enicurus leschenaulti, slightly downslurred, sometimes lower-pitched, shorter and more strongly downslurred
Muscicapidae	Old World Flycatchers and Chats	Myrmecocichla	Myrmecocichla formicivora	Southern Anteater-chat		Muscicapidae	Muscicapidae	Myrmecocichla formicivora	Myrmecocichla formicivora	Myrmecocichla_formicivora	Call a clear mournful “wiiiii”.
Muscicapidae	Old World Flycatchers and Chats	Niltava	Niltava sundara	Rufous-bellied Niltava		Muscicapidae	Muscicapidae	Niltava sundara	Niltava sundara	Niltava_sundara	Calls include thin “seee”
Muscicapidae	Old World Flycatchers and Chats	Oenanthe	Oenanthe oenanthe	Northern Wheatear		Muscicapidae	Muscicapidae	Oenanthe oenanthe	Oenanthe oenanthe	Oenanthe_oenanthe	vibrant “bree” by pair-members when together, also as prefix to song in song flight
Muscicapidae	Old World Flycatchers and Chats	Oreocossypha	Oreocossypha isabellae	Mountain Robin-chat		Muscicapidae	Muscicapidae	Cossypha isabellae	Cossypha isabellae	Cossypha_isabellae	No call recordings
Muscicapidae	Old World Flycatchers and Chats	Phoenicurus	Phoenicurus phoenicurus	Common Redstart		Muscicapidae	Muscicapidae	Phoenicurus phoenicurus	Phoenicurus phoenicurus	Phoenicurus_phoenicurus	Calls include liquid “twick”
Muscicapidae	Old World Flycatchers and Chats	Pinarochroa			No song recordings
Muscicapidae	Old World Flycatchers and Chats	Pinarornis	Pinarornis plumosus	Boulder Chat		Muscicapidae	Muscicapidae	Pinarornis plumosus	Pinarornis plumosus	Pinarornis_plumosus	No call recordings
Muscicapidae	Old World Flycatchers and Chats	Pogonocichla	Pogonocichla stellata	White-starred Robin		Muscicapidae	Muscicapidae	Pogonocichla stellata	Pogonocichla stellata	Pogonocichla_stellata	Contact and warning call loud, in two forms: disyllabic “too-twii” (type A) or multisyllabic “ter-wheh dada wiiiyoo” or “wheh chiiyoo wher-ter-wheh techiiyoo” (type B)
Muscicapidae	Old World Flycatchers and Chats	Saxicola	Saxicola rubetra	Whinchat		Muscicapidae	Muscicapidae	Saxicola rubetra	Saxicola rubetra	Saxicola_rubetra	Calls include whistled “fiu” or “djü” for alarm-contact
Muscicapidae	Old World Flycatchers and Chats	Saxicoloides	Saxicoloides fulicatus	Indian Robin		Muscicapidae	Muscicapidae	Copsychus fulicatus	Saxicoloides fulicatus	Saxicoloides_fulicatus	short clear upslurred whistle, “sfveit!
Muscicapidae	Old World Flycatchers and Chats	Sheppardia	Sheppardia sharpei	Sharpe's Akalat		Muscicapidae	Muscicapidae	Sheppardia sharpei	Sheppardia sharpei	Sheppardia_sharpei	No call recordings
Muscicapidae	Old World Flycatchers and Chats	Stiphrornis	Stiphrornis erythrothorax	Orange-breasted Forest-robin		Muscicapidae	Muscicapidae	Stiphrornis erythrothorax	Stiphrornis erythrothorax	Stiphrornis_erythrothorax	No call recordings
Muscicapidae	Old World Flycatchers and Chats	Swynnertonia	Swynnertonia swynnertoni	Swynnerton's Robin		Muscicapidae	Muscicapidae	Swynnertonia swynnertoni	Swynnertonia swynnertoni	Swynnertonia_swynnertoni	No call recordings
Muscicapidae	Old World Flycatchers and Chats	Tarsiger	Tarsiger cyanurus	Orange-flanked Bush-robin		Muscicapidae	Muscicapidae	Tarsiger cyanurus	Tarsiger cyanurus	Tarsiger_cyanurus	Calls include soft mournful upslurred “heed” in contact-alarm, and low throaty frog-like “tok-tok-tok” or “kr-kr-kr”, the two often combined.
Muscicapidae	Old World Flycatchers and Chats	Thamnolaea	Thamnolaea cinnamomeiventris	Mocking Cliff-chat		Muscicapidae	Muscicapidae	Thamnolaea cinnamomeiventris	Myrmecocichla cinnamomeiventris	Myrmecocichla_cinnamomeiventris	Calls include high penetrating “siiio”, quicker “siiu-siiu”
Muscicapidae	Old World Flycatchers and Chats	Trichixos	Trichixos pyrropygus	Rufous-tailed Shama		Muscicapidae	Muscicapidae	Copsychus pyrropygus	Trichixos pyrropygus	Trichixos_pyrropygus	No call recordings
Muscicapidae	Old World Flycatchers and Chats	Tychaedon	Tychaedon coryphoeus	Karoo Scrub-robin		Muscicapidae	Muscicapidae	Cercotrichas coryphoeus	Erythropygia coryphaeus	Erythropygia_coryphaeus	Calls include “skizzlezit” or “zittery” for contact and challenge
Muscicapidae	Old World Flycatchers and Chats	Vauriella	Vauriella albigularis	White-throated Jungle-flycatcher		Muscicapidae	Muscicapidae	Vauriella albigularis	Rhinomyias albigularis	Rhinomyias_albigularis	No call recordings
Muscicapidae	Old World Flycatchers and Chats	Xenocopsychus	Xenocopsychus ansorgei		No good recordings	Muscicapidae		Cossypha ansorgei
Nectariniidae	Sunbirds	Aethopyga	Aethopyga nipalensis	Green-tailed Sunbird		Nectariniidae	Nectariniidae	Aethopyga nipalensis	Aethopyga nipalensis	Aethopyga_nipalensis	“twit-zig-zig”
Nectariniidae	Sunbirds	Anabathmis	Anabathmis newtonii	Newton's Sunbird		Nectariniidae	Nectariniidae	Anabathmis newtonii	Nectarinia newtonii	Nectarinia_newtonii	Calls similar to song notes, including “tsee-ee”
Nectariniidae	Sunbirds	Anthobaphes	Anthobaphes violacea		No song recordings
Nectariniidae	Sunbirds	Anthreptes	Anthreptes malacensis	Brown-throated Sunbird		Nectariniidae	Nectariniidae	Anthreptes malacensis	Anthreptes malacensis	Anthreptes_malacensis	Calls include much-repeated piercing double note, first rising, second falling
Nectariniidae	Sunbirds	Arachnothera	Arachnothera longirostra	Little Spiderhunter		Nectariniidae	Nectariniidae	Arachnothera longirostra	Arachnothera longirostra	Arachnothera_longirostra	harsh metallic “cheet” or “chee-chee”;
Nectariniidae	Sunbirds	Chalcomitra	Chalcomitra senegalensis	Scarlet-chested Sunbird		Nectariniidae	Nectariniidae	Chalcomitra senegalensis	Nectarinia senegalensis	Nectarinia_senegalensis	Common call “choop” or “tjoyp”
Nectariniidae	Sunbirds	Chalcoparia	Chalcoparia singalensis	Ruby-cheeked Sunbird		Nectariniidae	Nectariniidae	Chalcoparia singalensis	Anthreptes singalensis	Anthreptes_singalensis	slurred “chúwéést”
Nectariniidae	Sunbirds	Cinnyris	Cinnyris jugularis	Olive-backed Sunbird		Nectariniidae	Nectariniidae	Nectarinia jugularis	Nectarinia jugularis	Nectarinia_jugularis	loud rising “tweet”
Nectariniidae	Sunbirds	Cyanomitra	Cyanomitra olivacea	Olive Sunbird		Nectariniidae	Nectariniidae	Cyanomitra olivacea	Nectarinia olivacea	Nectarinia_olivacea	stuttering “ch, ch, ch”
Nectariniidae	Sunbirds	Deleornis	Deleornis fraseri		Only one low quality song recording
Nectariniidae	Sunbirds	Drepanorhynchus	Drepanorhynchus reichenowi	Golden-winged Sunbird		Nectariniidae	Nectariniidae	Drepanorhynchus reichenowi	Nectarinia reichenowi	Nectarinia_reichenowi	Calls include quiet "jwee"
Nectariniidae	Sunbirds	Dreptes	Dreptes thomensis	Giant Sunbird		Nectariniidae	Nectariniidae	Dreptes thomensis	Nectarinia thomensis	Nectarinia_thomensis	No call recordings
Nectariniidae	Sunbirds	Hedydipna	Hedydipna collaris	Collared Sunbird		Nectariniidae	Nectariniidae	Hedydipna collaris	Anthreptes collaris	Anthreptes_collaris	or "cherreee" or "tsewrew"
Nectariniidae	Sunbirds	Leptocoma	Leptocoma zeylonica	Purple-rumped Sunbird		Nectariniidae	Nectariniidae	Leptocoma zeylonica	Nectarinia zeylonica	Nectarinia_zeylonica	short high-pitched metallic “tzip”.
Nectariniidae	Sunbirds	Nectarinia	Nectarinia kilimensis	Bronze Sunbird		Nectariniidae	Nectariniidae	Nectarinia kilimensis	Nectarinia kilimensis	Nectarinia_kilimensis	Calls include repeats of “pea-view”
Nesospingidae	Puerto Rican Tanager	Nesospingus	Nesospingus speculiferus		No song recordings
Nicatoridae	Nicators	Nicator	Nicator chloris	Western Nicator		Nicatoridae	Pycnonotidae	Nicator chloris	Nicator chloris	Nicator_chloris	Common call a loud “chuk” or “chok”
Panuridae	Bearded Reedling	Panurus	Panurus biarmicus	Bearded Reedling		Panuridae	Timaliidae	Panurus biarmicus	Panurus biarmicus	Panurus_biarmicus	very soft “djipp” or “djupp” contact calls
Paridae	Tits and Chickadees	Baeolophus	Baeolophus bicolor	Tufted Titmouse		Paridae	Paridae	Baeolophus bicolor	Baeolophus bicolor	Baeolophus_bicolor	“tsit”, “sit-sit-sit” or “tseet” contact notes
Paridae	Tits and Chickadees	Cephalopyrus	Cephalopyrus flammiceps	Fire-capped Tit		Paridae	Remizidae	Cephalopyrus flammiceps	Cephalopyrus flammiceps	Cephalopyrus_flammiceps	No call recordings
Paridae	Tits and Chickadees	Cyanistes	Cyanistes caeruleus	Eurasian Blue Tit		Paridae	Paridae	Cyanistes caeruleus	Parus caeruleus	Parus_caeruleus	Contact note between partners or members of flock (frequently used throughout year) a short and thin “tsee”, singly or in series
Paridae	Tits and Chickadees	Lophophanes	Lophophanes cristatus	Crested Tit		Paridae	Paridae	Lophophanes cristatus	Parus cristatus	Parus_cristatus	a thin “see”, singly or in series
Paridae	Tits and Chickadees	Machlolophus	Machlolophus spilonotus	Yellow-cheeked Tit		Paridae	Paridae	Machlolophus spilonotus	Parus spilonotus	Parus_spilonotus	Calls include “si-si-si” or more drawn-out “si-si-pudi-pudi”
Paridae	Tits and Chickadees	Melaniparus	Melaniparus cinerascens	Ashy Tit		Paridae	Paridae	Melaniparus cinerascens	Parus cinerascens	Parus_cinerascens	“psi-psi-chrrrr”
Paridae	Tits and Chickadees	Pardaliparus	Pardaliparus venustulus	Yellow-bellied Tit		Paridae	Paridae	Pardaliparus venustulus	Parus venustulus	Parus_venustulus	Calls include thin and fairly soft “sit-oo”
Paridae	Tits and Chickadees	Parus	Parus major	Great Tit		Paridae	Paridae	Parus major	Parus major	Parus_major	Single call notes include soft “pit”, “spick”, “chit” or “squink”, often as contact when foraging and as introductory notes to longer series of other calls
Paridae	Tits and Chickadees	Periparus	Periparus ater	Coal Tit		Paridae	Paridae	Periparus ater	Parus ater	Parus_ater	Calls include distinctive, mellow or plaintive “pui”
Paridae	Tits and Chickadees	Poecile	Poecile palustris	Marsh Tit		Paridae	Paridae	Poecile palustris	Parus palustris	Parus_palustris	“psiup”
Paridae	Tits and Chickadees	Pseudopodoces			No song recordings
Paridae	Tits and Chickadees	Sittiparus	Sittiparus varius	Varied Tit		Paridae	Paridae	Sittiparus varius	Parus varius	Parus_varius	weak “tsuu tsuu tsuu” as contact
Paridae	Tits and Chickadees	Sylviparus			No song recordings
Parulidae	New World Warblers	Basileuterus	Basileuterus culicivorus	Stripe-crowned Warbler		Parulidae	Parulidae	Basileuterus culicivorus	Basileuterus culicivorus	Basileuterus_culicivorus	Calls include low soft "tchuck"
Parulidae	New World Warblers	Cardellina	Cardellina pusilla	Wilson's Warbler		Parulidae	Parulidae	Cardellina pusilla	Wilsonia pusilla	Wilsonia_pusilla	Usual call a loud, flat, fairly low-pitched "tchep"
Parulidae	New World Warblers	Catharopeza			No song recordings
Parulidae	New World Warblers	Geothlypis	Geothlypis trichas	Common Yellowthroat		Parulidae	Parulidae	Geothlypis trichas	Geothlypis trichas	Geothlypis_trichas	Usual call a dry, husky “tjip”
Parulidae	New World Warblers	Helmitheros	Helmitheros vermivorum	Worm-eating Warbler		Parulidae	Parulidae	Helmitheros vermivorum	Helmitheros vermivorum	Helmitheros_vermivorum	Usual call “zeep-zeep”, often given several times in succession, by perched bird, and used also as flight call
Parulidae	New World Warblers	Leiothlypis	Leiothlypis celata	Orange-crowned Warbler		Parulidae	Parulidae	Leiothlypis celata	Vermivora celata	Vermivora_celata	Usual call a hard, sharp “tek” or “chet”
Parulidae	New World Warblers	Leucopeza			No song recordings
Parulidae	New World Warblers	Limnothlypis	Limnothlypis swainsonii	Swainson's Warbler		Parulidae	Parulidae	Limnothlypis swainsonii	Limnothlypis swainsonii	Limnothlypis_swainsonii	Usual call a loud, sweet “sship”, similar to that of Helmitheros vermivorum or Protonotaria citrea, but louder and more forceful
Parulidae	New World Warblers	Mniotilta	Mniotilta varia	Black-and-white Warbler		Parulidae	Parulidae	Mniotilta varia	Mniotilta varia	Mniotilta_varia	flight call a soft, thin “seet” or “seet-seet”, often given also during foraging.
Parulidae	New World Warblers	Myioborus	Myioborus miniatus	Slate-throated Redstart		Parulidae	Parulidae	Myioborus miniatus	Myioborus miniatus	Myioborus_miniatus	Call a sharp "tsip".
Parulidae	New World Warblers	Myiothlypis	Myiothlypis coronata	Russet-crowned Warbler		Parulidae	Parulidae	Myiothlypis coronata	Basileuterus coronatus	Basileuterus_coronatus	Calls include short, high "trilip" or "tridilip"
Parulidae	New World Warblers	Oporornis	Oporornis agilis	Connecticut Warbler		Parulidae	Parulidae	Oporornis agilis	Oporornis agilis	Oporornis_agilis	Usual call (not often heard) a loud sharp, nasal “plink”
Parulidae	New World Warblers	Oreothlypis	Oreothlypis superciliosa	Crescent-chested Warbler		Parulidae	Parulidae	Oreothlypis superciliosa	Parula superciliosa	Parula_superciliosa	Usual call a thin, high "chip" or "tsip"
Parulidae	New World Warblers	Parkesia	Parkesia noveboracensis	Northern Waterthrush		Parulidae	Parulidae	Parkesia noveboracensis	Seiurus noveboracensis	Seiurus_noveboracensis	Usual call a sharp, metallic “chink”
Parulidae	New World Warblers	Protonotaria	Protonotaria citrea	Prothonotary Warbler		Parulidae	Parulidae	Protonotaria citrea	Protonotaria citrea	Protonotaria_citrea	Usual call a loud ringing “tsip” or “chip”, rather similar to that of Limnothlypis swainsonii
Parulidae	New World Warblers	Seiurus	Seiurus aurocapilla	Ovenbird		Parulidae	Parulidae	Seiurus aurocapilla	Seiurus aurocapilla	Seiurus_aurocapilla	Usual call a sharp, dry “chip” or “tsuk”
Parulidae	New World Warblers	Setophaga	Setophaga petechia	American Yellow Warbler		Parulidae	Parulidae	Setophaga petechia	Dendroica aestiva	Dendroica_aestiva	Usual call of "aestiva group" a loud, emphatic "tship"
Parulidae	New World Warblers	Vermivora	Vermivora cyanoptera	Blue-winged Warbler		Parulidae	Parulidae	Vermivora cyanoptera	Vermivora pinus	Vermivora_pinus	Usual call a sharp, rather musical “tchip”
Passerellidae	New World Sparrows	Aimophila	Aimophila ruficeps	Rufous-crowned Sparrow		Emberizidae	Emberizidae	Aimophila ruficeps	Aimophila ruficeps	Aimophila_ruficeps	Call a distinctive nasal “dear” or a series of “dear dear” notes
Passerellidae	New World Sparrows	Ammodramus	Ammodramus savannarum	Grasshopper Sparrow		Emberizidae	Emberizidae	Ammodramus savannarum	Ammodramus savannarum	Ammodramus_savannarum	Call a weak “tillic”
Passerellidae	New World Sparrows	Amphispiza	Amphispiza bilineata	Black-throated Sparrow		Emberizidae	Emberizidae	Amphispiza bilineata	Amphispiza bilineata	Amphispiza_bilineata	Call a high “sii”.
Passerellidae	New World Sparrows	Arremon	Arremon aurantiirostris	Orange-billed Sparrow		Emberizidae	Emberizidae	Arremon aurantiirostris	Arremon aurantiirostris	Arremon_aurantiirostris	Call a low-pitched “chip”.
Passerellidae	New World Sparrows	Arremonops	Arremonops conirostris	Black-striped Sparrow		Emberizidae	Emberizidae	Arremonops conirostris	Arremonops conirostris	Arremonops_conirostris	Call a metallic, nasal “churk” or “tsook”; in Guatemala a sharp, but soft, metallic “pink”.
Passerellidae	New World Sparrows	Artemisiospiza	Artemisiospiza belli	Sagebrush Sparrow		Emberizidae	Emberizidae	Artemisiospiza belli	Amphispiza belli	Amphispiza_belli	No non alarm call citation. Soft chip call chosen
Passerellidae	New World Sparrows	Atlapetes	Atlapetes latinuchus	Yellow-breasted Brush-finch		Emberizidae	Emberizidae	Atlapetes latinuchus	Atlapetes latinuchus	Atlapetes_latinuchus	Call a high-pitched “ztzzt”.
Passerellidae	New World Sparrows	Calamospiza	Calamospiza melanocorys	Lark Bunting		Emberizidae	Emberizidae	Calamospiza melanocorys	Calamospiza melanocorys	Calamospiza_melanocorys	Call a gentle “who-tee-ee”, “whee-ta-wer” or “hoo-ee”
Passerellidae	New World Sparrows	Chlorospingus	Chlorospingus flavopectus	Common Bush-tanager		Emberizidae	Emberizidae	Chlorospingus flavopectus	Chlorospingus ophthalmicus	Chlorospingus_ophthalmicus	during foraging often rather vocal, giving variety of sharp notes, e.g. “tsip, tseep”
Passerellidae	New World Sparrows	Chondestes	Chondestes grammacus	Lark Sparrow		Emberizidae	Emberizidae	Chondestes grammacus	Chondestes grammacus	Chondestes_grammacus	Call a sharp, distinctive, parulid-like “tslip”
Passerellidae	New World Sparrows	Junco	Junco hyemalis	Dark-eyed Junco		Emberizidae	Emberizidae	Junco hyemalis	Junco hyemalis	Junco_hyemalis	Call a simple “tit tit tit”
Passerellidae	New World Sparrows	Melospiza	Melospiza melodia	Song Sparrow		Emberizidae	Emberizidae	Melospiza melodia	Melospiza melodia	Melospiza_melodia	Call a distinctive “tchenk”, “tchip” or “chimp”
Passerellidae	New World Sparrows	Melozone	Melozone fusca	Canyon Towhee		Emberizidae	Emberizidae	Melozone fusca	Pipilo fuscus	Pipilo_fuscus	Call a disyllabic “tscheddap” or “sheddap”
Passerellidae	New World Sparrows	Oreothraupis	Oreothraupis arremonops	Tanager Finch		Thraupidae	Emberizidae	Oreothraupis arremonops	Oreothraupis arremonops	Oreothraupis_arremonops	Call a high-pitched “tseet”
Passerellidae	New World Sparrows	Oriturus	Oriturus superciliosus	Striped Sparrow	Formerly included in Emberizidae, Only 2 song recordings	Emberizidae	Emberizidae	Oriturus superciliosus	Oriturus superciliosus	Oriturus_superciliosus	Call a sharp “tik”.
Passerellidae	New World Sparrows	Passerculus	Passerculus sandwichensis	Savannah Sparrow		Emberizidae	Emberizidae	Passerculus sandwichensis	Passerculus sandwichensis	Passerculus_sandwichensis	Calls include thin “seet”, “chip”, “tzip”
Passerellidae	New World Sparrows	Passerella	Passerella iliaca	Fox Sparrow		Emberizidae	Emberizidae	Passerella iliaca	Passerella iliaca	Passerella_iliaca	Contact call a faint “tsip”
Passerellidae	New World Sparrows	Peucaea	Peucaea botterii	Botteri's Sparrow		Emberizidae	Emberizidae	Peucaea botterii	Aimophila botterii	Aimophila_botterii	Call a sharp “chip”, “pit” or “tsip”
Passerellidae	New World Sparrows	Pezopetes	Pezopetes capitalis	Large-footed Finch		Emberizidae	Emberizidae	Pezopetes capitalis	Pezopetes capitalis	Pezopetes_capitalis	Call a high, thin, soft “psee”.
Passerellidae	New World Sparrows	Pipilo	Pipilo maculatus	Spotted Towhee		Emberizidae	Emberizidae	Pipilo maculatus	Pipilo maculatus	Pipilo_maculatus	Call note a nasal “pshew” or “meeew”
Passerellidae	New World Sparrows	Pooecetes	Pooecetes gramineus	Vesper Sparrow		Emberizidae	Emberizidae	Pooecetes gramineus	Pooecetes gramineus	Pooecetes_gramineus	Call a sharp “chirp”
Passerellidae	New World Sparrows	Pselliophorus	Pselliophorus tibialis	Yellow-thighed Finch		Emberizidae	Emberizidae	Pselliophorus tibialis	Pselliophorus tibialis	Pselliophorus_tibialis	Call a heavy metallic “tchuk” or “tchek”
Passerellidae	New World Sparrows	Rhynchospiza	Rhynchospiza stolzmanni	Tumbes Sparrow		Emberizidae	Emberizidae	Rhynchospiza stolzmanni	Aimophila stolzmanni	Aimophila_stolzmanni	Call a metallic “tink”, sometimes several in close succession.
Passerellidae	New World Sparrows	Spizella	Spizella passerina	Chipping Sparrow		Emberizidae	Emberizidae	Spizella passerina	Spizella passerina	Spizella_passerina	Call a thin, clear “tseep”
Passerellidae	New World Sparrows	Torreornis	Torreornis inexpectata	Zapata Sparrow		Emberizidae	Emberizidae	Torreornis inexpectata	Torreornis inexpectata	Torreornis_inexpectata	Contact call a buzz centred at 8 kHz, “zeea”, female a single buzz, male often 2–4 in a series
Passerellidae	New World Sparrows	Xenospiza	Xenospiza baileyi	Sierra Madre Sparrow		Emberizidae	Emberizidae	Xenospiza baileyi	Xenospiza baileyi	Xenospiza_baileyi	Call a nasal “nyeu”.
Passerellidae	New World Sparrows	Zonotrichia	Zonotrichia capensis	Rufous-collared Sparrow		Emberizidae	Emberizidae	Zonotrichia capensis	Zonotrichia capensis	Zonotrichia_capensis	Call a sharp “chip” or “chink”
Passeridae	Old World Sparrows	Carpospiza	Carpospiza brachydactyla	Pale Rock Sparrow		Passeridae	Passeridae	Carpospiza brachydactyla	Petronia brachydactyla	Petronia_brachydactyla	Call a high-pitched nasal "twee", "zweee" or "twee-oo"
Passeridae	Old World Sparrows	Gymnoris	Gymnoris xanthocollis	Chestnut-shouldered Bush-sparrow		Passeridae	Passeridae	Gymnoris xanthocollis	Petronia xanthocollis	Petronia_xanthocollis	Chirping calls, similar to "chilp" or chirrup" of Passer domesticus but softer and more tuneful
Passeridae	Old World Sparrows	Hypocryptadius	Hypocryptadius cinnamomeus		No song recordings
Passeridae	Old World Sparrows	Montifringilla	Montifringilla nivalis	White-winged Snowfinch		Passeridae	Passeridae	Montifringilla nivalis	Montifringilla nivalis	Montifringilla_nivalis	Flock in flight utters harsh, nasal "pschieu" or "pchie"
Passeridae	Old World Sparrows	Onychostruthus	Onychostruthus taczanowskii	White-rumped Snowfinch		Passeridae	Passeridae	Onychostruthus taczanowskii	Montifringilla taczanowskii	Montifringilla_taczanowskii	Call a sharp and resounding "duid duid"
Passeridae	Old World Sparrows	Passer	Passer montanus	Eurasian Tree Sparrow		Passeridae	Passeridae	Passer montanus	Passer montanus	Passer_montanus	Basic call "chip"
Passeridae	Old World Sparrows	Petronia	Petronia petronia	Rock Sparrow		Passeridae	Passeridae	Petronia petronia	Petronia petronia	Petronia_petronia	Large variety of mainly disyllabic, rather nasal calls, e.g. "pee-yee" or "jee-wee"
Passeridae	Old World Sparrows	Pyrgilauda	Pyrgilauda ruficollis	Rufous-necked Snowfinch		Passeridae	Passeridae	Pyrgilauda ruficollis	Montifringilla ruficollis	Montifringilla_ruficollis	Call a soft "duuid" or "doooid"
Pellorneidae	Ground Babblers	Gampsorhynchus			No song recordings
Pellorneidae	Ground Babblers	Graminicola	Graminicola striatus		No usable song recordings
Pellorneidae	Ground Babblers	Illadopsis	Illadopsis fulvescens	Brown Illadopsis		Pellorneidae	Timaliidae	Illadopsis fulvescens	Illadopsis fulvescens	Illadopsis_fulvescens	Flock-members give little chittering, rolling and grating calls, “chip”
Pellorneidae	Ground Babblers	Kenopia	Kenopia striata	Striped Wren-babbler		Pellorneidae	Timaliidae	Kenopia striata	Kenopia striata	Kenopia_striata	soft frog-like “churrh-churrh-churrh”
Pellorneidae	Ground Babblers	Laticilla	Laticilla cinerascens	Swamp Grass-babbler		Pellorneidae	Cisticolidae	Laticilla cinerascens	Prinia burnesii	Prinia_burnesii	Call a subdued, low “chisp, chisp”.
Pellorneidae	Ground Babblers	Leonardina	Leonardina woodi	Bagobo Babbler		Muscicapidae	Timaliidae	Leonardina woodi	Leonardina woodi	Leonardina_woodi	No call recordings
Pellorneidae	Ground Babblers	Malacocincla	Malacocincla abbotti	Abbott's Babbler		Pellorneidae	Timaliidae	Malacocincla abbotti	Malacocincla abbotti	Malacocincla_abbotti	Calls include soft mewing notes
Pellorneidae	Ground Babblers	Malacopteron	Malacopteron magnirostre	Moustached Babbler		Pellorneidae	Timaliidae	Malacopteron magnirostre	Malacopteron magnirostre	Malacopteron_magnirostre	Call a repeated soft but quite explosive “whit”
Pellorneidae	Ground Babblers	Napothera	Napothera epilepidota	Eyebrowed Wren-babbler		Pellorneidae	Timaliidae	Napothera epilepidota	Napothera epilepidota	Napothera_epilepidota	low repeated “pit pit pit”.
Pellorneidae	Ground Babblers	Pellorneum	Pellorneum ruficeps	Puff-throated Babbler		Pellorneidae	Timaliidae	Pellorneum ruficeps	Pellorneum ruficeps	Pellorneum_ruficeps	rasping “rrrrrit”
Pellorneidae	Ground Babblers	Ptilocichla	Ptilocichla mindanensis	Striated Wren-babbler		Pellorneidae	Timaliidae	Ptilocichla mindanensis	Ptilocichla mindanensis	Ptilocichla_mindanensis	No call recordings
Pellorneidae	Ground Babblers	Rimator	Rimator albostriatus	Sumatran Wren-babbler		Pellorneidae	Timaliidae	Rimator albostriatus	Rimator albostriatus	Rimator_albostriatus	No call recordings
Pellorneidae	Ground Babblers	Schoeniparus	Schoeniparus cinereus	Yellow-throated Fulvetta		Pellorneidae	Timaliidae	Alcippe cinerea	Alcippe cinerea	Alcippe_cinerea	When on the move, utters subdued rapid low “tit” or cricket-like “kt’it” note
Pellorneidae	Ground Babblers	Trichastoma	Trichastoma rostratum	White-chested Babbler		Pellorneidae	Timaliidae	Trichastoma rostratum	Trichastoma rostratum	Trichastoma_rostratum	Calls with harsh, scolding rattles.
Pellorneidae	Ground Babblers	Turdinus	Turdinus brevicaudatus	Streaked Wren-babbler		Pellorneidae	Timaliidae	Napothera brevicaudata	Napothera brevicaudata	Napothera_brevicaudata	a hard, rising-and-falling, even-tempo churring trill.
Petroicidae	Australasian Robins	Amalocichla	Amalocichla incerta	Lesser Ground-robin		Petroicidae	Petroicidae	Amalocichla incerta	Amalocichla incerta	Amalocichla_incerta	Call a short, high nasal buzz followed by harsh “ch-ch-ch-ch-ch” chatter.
Petroicidae	Australasian Robins	Cryptomicroeca	Cryptomicroeca flaviventris	Yellow-bellied Robin		Petroicidae	Petroicidae	Microeca flaviventris	Eopsaltria flaviventris	Eopsaltria_flaviventris	No call recordings
Petroicidae	Australasian Robins	Devioeca	Devioeca papuana	Canary Flyrobin		Petroicidae	Petroicidae	Microeca papuana	Microeca papuana	Microeca_papuana	Also emits high-pitched “tsee”
Petroicidae	Australasian Robins	Drymodes	Drymodes brunneopygia	Southern Scrub-robin		Petroicidae	Petroicidae	Drymodes brunneopygia	Drymodes brunneopygia	Drymodes_brunneopygia	Probable contact call a shrill high-pitched “pee-pee”
Petroicidae	Australasian Robins	Eopsaltria	Eopsaltria australis	Eastern Yellow Robin		Petroicidae	Petroicidae	Eopsaltria australis	Eopsaltria australis	Eopsaltria_australis	Song consists of repeated, evenly pitched piping notes. Call a loud whistled “tchop tchop”
Petroicidae	Australasian Robins	Eugerygone	Eugerygone rubra	Garnet Robin		Petroicidae	Petroicidae	Eugerygone rubra	Eugerygone rubra	Eugerygone_rubra	No call recordings
Petroicidae	Australasian Robins	Gennaeodryas	Gennaeodryas placens	Banded Yellow Robin		Petroicidae	Petroicidae	Poecilodryas placens	Poecilodryas placens	Poecilodryas_placens	No call recordings
Petroicidae	Australasian Robins	Heteromyias	Heteromyias albispecularis	Ashy Robin		Petroicidae	Petroicidae	Heteromyias albispecularis	Heteromyias albispecularis	Heteromyias_albispecularis	high-pitched ascending whistles, “yo-ba-go”
Petroicidae	Australasian Robins	Kempiella	Kempiella flavovirescens	Olive Flyrobin		Petroicidae	Petroicidae	Microeca flavovirescens	Microeca flavovirescens	Microeca_flavovirescens	an unmusical “swee” like sound made by a rusty hinge.
Petroicidae	Australasian Robins	Melanodryas	Melanodryas cucullata	Hooded Robin		Petroicidae	Petroicidae	Melanodryas cucullata	Melanodryas cucullata	Melanodryas_cucullata	monotonous piping “phew”
Petroicidae	Australasian Robins	Microeca	Microeca flavigaster	Lemon-bellied Flyrobin		Petroicidae	Petroicidae	Microeca flavigaster	Microeca flavigaster	Microeca_flavigaster	Call a bouncy “chauncey chauncey chew”
Petroicidae	Australasian Robins	Monachella	Monachella muelleriana		No song recordings
Petroicidae	Australasian Robins	Pachycephalopsis			Song not defined on HBW/No recordings
Petroicidae	Australasian Robins	Peneoenanthe	Peneoenanthe pulverulenta	Mangrove Robin		Petroicidae	Petroicidae	Peneoenanthe pulverulenta	Eopsaltria pulverulenta	Eopsaltria_pulverulenta	other vocalizations include musical warbling
Petroicidae	Australasian Robins	Peneothello	Peneothello cyanus	Blue-grey Robin		Petroicidae	Petroicidae	Peneothello cyanus	Peneothello cyanus	Peneothello_cyanus	Calls include loud, unmusical 3-note phrase repeated without pause several times and preceded by 1–2 other notes
Petroicidae	Australasian Robins	Petroica	Petroica pusilla	Pacific Robin		Petroicidae	Petroicidae	Petroica pusilla	Petroica multicolor	Petroica_multicolor	Other vocalizations include plaintive “plink”(Fiji)
Petroicidae	Australasian Robins	Plesiodryas	Plesiodryas albonotata	Black-throated Robin		Petroicidae	Petroicidae	Poecilodryas albonotata	Poecilodryas albonotata	Poecilodryas_albonotata	No call recordings
Petroicidae	Australasian Robins	Poecilodryas	Poecilodryas hypoleuca	Black-sided Robin		Petroicidae	Petroicidae	Poecilodryas hypoleuca	Poecilodryas hypoleuca	Poecilodryas_hypoleuca	Call a loud whistled “poop-chéw”, second note louder and descending.
Petroicidae	Australasian Robins	Quoyornis	Quoyornis georgianus		No song recordings
Petroicidae	Australasian Robins	Tregellasia	Tregellasia capito	Pale-yellow Robin		Petroicidae	Petroicidae	Tregellasia capito	Tregellasia capito	Tregellasia_capito	No call recordings
Peucedramidae	Olive Warbler	Peucedramus	Peucedramus taeniatus	Olive Warbler		Peucedramidae	Peucedramidae	Peucedramus taeniatus	Peucedramus taeniatus	Peucedramus_taeniatus	Usual call a short plaintive whistle "kew" or "phew"
Phaenicophilidae	Hispaniolan Tanagers	Phaenicophilus			No song recordings
Phaenicophilidae	Hispaniolan Tanagers	Xenoligea			No song recordings
Phaenicophilidae	Hispaniolan Tanagers	Microligea			No song recordings
Phylloscopidae	Leaf-warblers	Phylloscopus	Phylloscopus collybita	Common Chiffchaff		Phylloscopidae	Sylviidae	Phylloscopus collybita	Phylloscopus collybita	Phylloscopus_collybita	a soft and melancoly “hooeet”, “hweet” or “huit”
Picathartidae	Picathartes	Picathartes			No Recordings
Ploceidae	Weavers	Amblyospiza	Amblyospiza albifrons	Thick-billed Weaver		Ploceidae	Ploceidae	Amblyospiza albifrons	Amblyospiza albifrons	Amblyospiza_albifrons	Contact call a loud "chuck".
Ploceidae	Weavers	Anaplectes	Anaplectes rubriceps	Southern Red-headed Weaver		Ploceidae	Ploceidae	Anaplectes rubriceps	Anaplectes rubriceps	Anaplectes_rubriceps	Flight call "tsi"
Ploceidae	Weavers	Brachycope	Brachycope anomala		No song recordings
Ploceidae	Weavers	Bubalornis	Bubalornis niger	Red-billed Buffalo-weaver		Ploceidae	Ploceidae	Bubalornis niger	Bubalornis niger	Bubalornis_niger	No call citation. Common "chuck" calls from flocks used
Ploceidae	Weavers	Dinemellia	Dinemellia dinemelli	White-headed Buffalo-weaver		Ploceidae	Ploceidae	Dinemellia dinemelli	Dinemellia dinemelli	Dinemellia_dinemelli	Strident calls "skwieeeer"
Ploceidae	Weavers	Euplectes	Euplectes orix	Southern Red Bishop		Ploceidae	Ploceidae	Euplectes orix	Euplectes orix	Euplectes_orix	chip call as contact
Ploceidae	Weavers	Foudia	Foudia madagascariensis	Red Fody		Ploceidae	Ploceidae	Foudia madagascariensis	Foudia madagascariensis	Foudia_madagascariensis	No call recordings
Ploceidae	Weavers	Histurgops	Histurgops ruficauda		No song recording
Ploceidae	Weavers	Malimbus	Malimbus nitens	Blue-billed Malimbe		Ploceidae	Ploceidae	Malimbus nitens	Malimbus nitens	Malimbus_nitens	Calls include rasping "zheep"
Ploceidae	Weavers	Philetairus	Philetairus socius		No useable song recordings
Ploceidae	Weavers	Plocepasser	Plocepasser mahali	White-browed Sparrow-weaver		Passeridae	Passeridae	Plocepasser mahali	Plocepasser mahali	Plocepasser_mahali	a shriller chirp in flight
Ploceidae	Weavers	Ploceus	Ploceus cucullatus	Village Weaver		Ploceidae	Ploceidae	Ploceus cucullatus	Ploceus cucullatus	Ploceus_cucullatus	flock contact call, a short "chik"
Ploceidae	Weavers	Pseudonigrita	Pseudonigrita arnaudi	Grey-headed Social-weaver		Passeridae	Passeridae	Pseudonigrita arnaudi	Pseudonigrita arnaudi	Pseudonigrita_arnaudi	Rolling and trilling flight calls and contact calls
Ploceidae	Weavers	Quelea	Quelea quelea	Red-billed Quelea		Ploceidae	Ploceidae	Quelea quelea	Quelea quelea	Quelea_quelea	Contact call "chirt chirt"
Ploceidae	Weavers	Sporopipes	Sporopipes frontalis	Speckle-fronted Weaver		Ploceidae	Passeridae	Sporopipes frontalis	Sporopipes frontalis	Sporopipes_frontalis	Flight call "tsip-tsip-tsip".
Pnoepygidae	Cupwings	Pnoepyga	Pnoepyga pusilla	Pygmy Cupwing		Pnoepygidae	Timaliidae	Pnoepyga pusilla	Pnoepyga pusilla	Pnoepyga_pusilla	Call a repeated sharp loud sibilant “tchit” or “chit”
Polioptilidae	Gnatcatchers	Microbates	Microbates cinereiventris	Tawny-faced Gnatwren		Polioptilidae	Polioptilidae	Microbates cinereiventris	Microbates cinereiventris	Microbates_cinereiventris	rapid chatter, “chrichrichrichrichri”
Polioptilidae	Gnatcatchers	Polioptila	Polioptila caerulea	Blue-Grey Gnatcatcher		Polioptilidae	Polioptilidae	Polioptila caerulea	Polioptila caerulea	Polioptila_caerulea	Thin, nasal contact calls, dominant frequency c. 6 kHz, with mixed overtones, delivery rate c. 60 per minute, generally short bursts of 2–6 notes, variably rendered as “zeee”, “spee” or “chay”;
Polioptilidae	Gnatcatchers	Ramphocaenus	Ramphocaenus melanurus	Long-billed Gnatwren		Polioptilidae	Polioptilidae	Ramphocaenus melanurus	Ramphocaenus melanurus	Ramphocaenus_melanurus	Whistle notes while collecting nesting material
Promeropidae	Sugarbirds	Promerops	Promerops cafer	Cape Sugarbird		Promeropidae	Promeropidae	Promerops cafer	Promerops cafer	Promerops_cafer	various hissing and musical notes
Prunellidae	Accentors	Prunella	Prunella modularis	Hedge Accentor		Prunellidae	Prunellidae	Prunella modularis	Prunella modularis	Prunella_modularis	Most familiar call “tseep”, used for contact outside breeding season by both sexes, loud higher-pitched version as alarm
Ptiliogonidae	Silky-flycatchers	Phainoptila			No advertisement song described for family
Ptiliogonidae	Silky-flycatchers	Phainopepla			No advertisement song described for family
Ptiliogonidae	Silky-flycatchers	Ptiliogonys			No advertisement song described for family
Pycnonotidae	Bulbuls	Acritillas	Acritillas indica	Yellow-browed Bulbul		Pycnonotidae	Pycnonotidae	Acritillas indica	Iole indica	Iole_indica	Calls include clear, sweet, querying “wheep”, often doubled, and sometimes almost disyllabic (“t-wheep”)
Pycnonotidae	Bulbuls	Alophoixus	Alophoixus ochraceus	Ochraceous Bulbul		Pycnonotidae	Pycnonotidae	Alophoixus ochraceus	Alophoixus ochraceus	Alophoixus_ochraceus	Commonest calls are raucous, coarse and repetitive, e.g. “chrrt chrrt chrrt chrrt…” or “chik-chik-chik-chik”, normally preceded by fluty, nasal “eeyi” and “iiwu” notes
Pycnonotidae	Bulbuls	Andropadus	Andropadus importunus	Sombre Greenbul		Pycnonotidae	Pycnonotidae	Andropadus importunus	Andropadus importunus	Andropadus_importunus	contact call a penetrating, rather ringing “willie”
Pycnonotidae	Bulbuls	Arizelocichla	Arizelocichla chlorigula	Yellow-throated Mountain Greenbul		Pycnonotidae	Pycnonotidae	Arizelocichla chlorigula	Andropadus nigriceps	Andropadus_nigriceps	No call recordings
Pycnonotidae	Bulbuls	Atimastillas	Atimastillas flavicollis	Yellow-throated Greenbul		Pycnonotidae	Pycnonotidae	Atimastillas flavicollis	Chlorocichla flavicollis	Chlorocichla_flavicollis	Contact calls include loud, rasping, nasal “chow”
Pycnonotidae	Bulbuls	Baeopogon	Baeopogon indicator	Honeyguide Greenbul		Pycnonotidae	Pycnonotidae	Baeopogon indicator	Baeopogon indicator	Baeopogon_indicator	single mewing note, “teeueeep” or “squeeeueee”.
Pycnonotidae	Bulbuls	Bleda	Bleda syndactylus	Red-tailed Bristlebill		Pycnonotidae	Pycnonotidae	Bleda syndactylus	Bleda syndactylus	Bleda_syndactylus	Calls include nasal “kyow” or “pyeeuw”
Pycnonotidae	Bulbuls	Brachypodius	Brachypodius atriceps	Black-headed Bulbul		Pycnonotidae	Pycnonotidae	Pycnonotus atriceps	Pycnonotus atriceps	Pycnonotus_atriceps	similar calls when perched include distinctive, emphatic, downward-inflected “chew” or “chiw”
Pycnonotidae	Bulbuls	Calyptocichla	Calyptocichla serinus		No song recordings
Pycnonotidae	Bulbuls	Cerasophila	Cerasophila thompsoni		No song recordings
Pycnonotidae	Bulbuls	Chlorocichla	Chlorocichla flaviventris	Yellow-bellied Greenbul		Pycnonotidae	Pycnonotidae	Chlorocichla flaviventris	Chlorocichla flaviventris	Chlorocichla_flaviventris	contact call a repeated “quar-tooa, quar-toar”, changing to “kerr quar, kerr quar” or “thwank thwank” when summoning mate to food source. Two may call together asynchronously.
Pycnonotidae	Bulbuls	Criniger	Criniger barbatus	Western Bearded Greenbul		Pycnonotidae	Pycnonotidae	Criniger barbatus	Criniger barbatus	Criniger_barbatus	calls include loud “kyuw”
Pycnonotidae	Bulbuls	Euptilotus	Euptilotus eutilotus	Puff-backed Bulbul		Pycnonotidae	Pycnonotidae	Pycnonotus eutilotus	Pycnonotus eutilotus	Pycnonotus_eutilotus	No call recordings
Pycnonotidae	Bulbuls	Eurillas	Eurillas latirostris	Yellow-whiskered Greenbul		Pycnonotidae	Pycnonotidae	Eurillas latirostris	Andropadus latirostris	Andropadus_latirostris	Calls include repeated “chuk”
Pycnonotidae	Bulbuls	Hemixos	Hemixos flavala	Ashy Bulbul		Pycnonotidae	Pycnonotidae	Hemixos flavala	Hemixos flavala	Hemixos_flavala	Calls include short, abrupt, twangy buzzes, “kzzp” and “bzier”, mixed with range of rich and rather musical chatters.
Pycnonotidae	Bulbuls	Hypsipetes	Hypsipetes leucocephalus	Black Bulbul		Pycnonotidae	Pycnonotidae	Hypsipetes leucocephalus	Hypsipetes leucocephalus	Hypsipetes_leucocephalus	nasal downslurred squealing mews, “nyeeer”
Pycnonotidae	Bulbuls	Iole			No song recordings
Pycnonotidae	Bulbuls	Ixonotus	Ixonotus guttatus		No song recordings	Pycnonotidae		Ixonotus guttatus
Pycnonotidae	Bulbuls	Ixos	Ixos mcclellandii	Mountain Bulbul		Pycnonotidae	Pycnonotidae	Ixos mcclellandii	Hypsipetes mcclellandii	Hypsipetes_mcclellandii	Calls (more frequently heard) distinctively high-pitched, metallic, downwardly inflected chirps, “tsiuc” or “chewp”
Pycnonotidae	Bulbuls	Microtarsus			Song not defined in HBW
Pycnonotidae	Bulbuls	Neolestes			No recordings
Pycnonotidae	Bulbuls	Phyllastrephus	Phyllastrephus terrestris	Terrestrial Brownbul		Pycnonotidae	Pycnonotidae	Phyllastrephus terrestris	Phyllastrephus terrestris	Phyllastrephus_terrestris	When foraging, a continuous chattering of harsh churring notes, e.g. “prrrp-prrrp-prrrp-prrrrp”
Pycnonotidae	Bulbuls	Poliolophus			Song not defined in HBW
Pycnonotidae	Bulbuls	Pycnonotus	Pycnonotus cafer	Red-vented Bulbul		Pycnonotidae	Pycnonotidae	Pycnonotus cafer	Pycnonotus cafer	Pycnonotus_cafer	prolonged “tik-jhuurrh”, second note downslurred
Pycnonotidae	Bulbuls	Pyrrhurus	Pyrrhurus scandens	Leaf-love		Pycnonotidae	Pycnonotidae	Phyllastrephus scandens	Pyrrhurus scandens	Pyrrhurus_scandens	No call recordings
Pycnonotidae	Bulbuls	Setornis	Setornis criniger		No song recordings
Pycnonotidae	Bulbuls	Spizixos	Spizixos canifrons	Crested Finchbill		Pycnonotidae	Pycnonotidae	Spizixos canifrons	Spizixos canifrons	Spizixos_canifrons	Oft-given calls include bursts of gritty, powerful rattles comprised of short, upward-inflected buzzes, “grz-grz-grz”; similar but drier rattles may be merged with song elements.
Pycnonotidae	Bulbuls	Stelgidillas	Stelgidillas gracilirostris		Song not defined in HBW
Pycnonotidae	Bulbuls	Thapsinillas	Thapsinillas longirostris	Sula Golden Bulbul		Pycnonotidae	Pycnonotidae	Thapsinillas longirostris	Alophoixus affinis	Alophoixus_affinis	Gives emphatic husky chattering “che” or “chir!” notes
Regulidae	Kinglets and Firecrests	Regulus	Regulus regulus	Goldcrest		Regulidae	Regulidae	Regulus regulus	Regulus regulus	Regulus_regulus	Calls are high-pitched and quiet “seeeh” or “zick”, sometimes louder.
Remizidae	Penduline-tits	Anthoscopus	Anthoscopus minutus	Cape Penduline-tit		Remizidae	Remizidae	Anthoscopus minutus	Anthoscopus minutus	Anthoscopus_minutus	bell-like “tillink”
Remizidae	Penduline-tits	Auriparus	Auriparus flaviceps	Verdin		Remizidae	Remizidae	Auriparus flaviceps	Auriparus flaviceps	Auriparus_flaviceps	a weaker “cheep” or “tseet” as contact call
Remizidae	Penduline-tits	Remiz	Remiz pendulinus	Eurasian Penduline-tit		Remizidae	Remizidae	Remiz pendulinus	Remiz pendulinus	Remiz_pendulinus	Usual call a thin, high-pitched and somewhat penetrating “seeeoou”
Rhodinocichlidae	Thrush-tanager	Rhodinocichla	Rhodinocichla rosea	Rosy Thrush-tanager		Rhodinocichlidae	Thraupidae	Rhodinocichla rosea	Rhodinocichla rosea	Rhodinocichla_rosea	During foraging, occasionally utters a ringing “eeoo”
Scotocercidae	Bush-warblers	Abroscopus	Abroscopus superciliaris	Yellow-bellied Warbler		Cettiidae	Sylviidae	Abroscopus superciliaris	Abroscopus superciliaris	Abroscopus_superciliaris	Also reported is a continuous subdued twittering, probably a form of contact note.
Scotocercidae	Bush-warblers	Cettia	Cettia cetti	Cetti's Warbler		Cettiidae	Sylviidae	Cettia cetti	Cettia cetti	Cettia_cetti	Call a sharp “chee”, “chip”, “chick” or “tsuk”
Scotocercidae	Bush-warblers	Erythrocercus	Erythrocercus holochlorus	Yellow Flycatcher-warbler		Erythrocercidae	Sylviidae	Erythrocercus holochlorus	Chloropeta natalensis	Erythrocercus_holochlorus	Contact note a loud “cheu” or a “chip”, uttered frequently by foraging birds (as at start of song)
Scotocercidae	Bush-warblers	Hemitesia	Hemitesia pallidipes	Pale-footed Bush-warbler		Cettiidae	Sylviidae	Urosphena pallidipes	Cettia pallidipes	Cettia_pallidipes	Call a sharp “chip-chip”
Scotocercidae	Bush-warblers	Horornis	Horornis diphone	Japanese Bush-warbler		Cettiidae	Sylviidae	Horornis diphone	Cettia diphone	Cettia_diphone	Call a dry or stony “tchet tchet tchet”
Scotocercidae	Bush-warblers	Hylia	Hylia prasina		Song not defined on HBW	Incertae Sedis		Hylia prasina
Scotocercidae	Bush-warblers	Pholidornis	Pholidornis rushiae		No song recordings	Incertae Sedis		Pholidornis rushiae
Scotocercidae	Bush-warblers	Phyllergates	Phyllergates cucullatus	Mountain Tailorbird		Cettiidae	Sylviidae	Phyllergates cucullatus	Phyllergates cucullatus	Orthotomus_cuculatus	Calls include dry, often descending trill
Scotocercidae	Bush-warblers	Scotocerca	Scotocerca inquieta	Streaked Scrub-warbler		Scotocercidae	Cisticolidae	Scotocerca inquieta	Scotocerca inquieta	Scotocerca_inquieta	sometimes a longer and usually descending “peeeooo”
Scotocercidae	Bush-warblers	Tesia	Tesia cyaniventer	Grey-bellied Tesia		Cettiidae	Sylviidae	Tesia cyaniventer	Tesia cyaniventer	Tesia_cyaniventer	Has surprisingly loud, rattling “trrrrrk” call.
Scotocercidae	Bush-warblers	Tickellia	Tickellia hodgsoni	Broad-billed Warbler		Cettiidae	Sylviidae	Tickellia hodgsoni	Tickellia hodgsoni	Tickellia_hodgsoni	No call recordings
Scotocercidae	Bush-warblers	Urosphena	Urosphena squameiceps	Asian Stubtail		Cettiidae	Sylviidae	Urosphena squameiceps	Urosphena squameiceps	Urosphena_squameiceps	No call recordings
Sittidae	Nuthatches	Salpornis	Salpornis salvadori	African Spotted Creeper		Certhiidae	Certhiidae	Salpornis salvadori	Salpornis spilonotus	Salpornis_spilonotus	in W Africa recorded as giving single, high-pitched “tseee”; in S Africa include a high-pitched, very thin “tse-eet”
Sittidae	Nuthatches	Sitta	Sitta europaea	Wood Nuthatch		Sittidae	Sittidae	Sitta europaea	Sitta europaea	Sitta_europaea	contact call a high-pitched, thin “tsit” or “seet”
Sittidae	Nuthatches	Tichodroma	Tichodroma muraria	Wallcreeper		Sittidae	Sittidae	Tichodroma muraria	Tichodroma muraria	Tichodroma_muraria	Contact calls whistled chirps, somewhat reminiscent of “tschirp” or “schilp” of Eurasian Tree Sparrow (Passer montanus); also described as repeated “pli, pli, pli” notes, and “tsche”, “chup” or “zui”, “tui” and “touiht”;
Spindalidae	Spindalises	Spindalis	Spindalis zena	Western Spindalis		Thraupidae	Thraupidae	Spindalis zena	Spindalis zena	Spindalis_zena	Calls include high thin “seeip”
Stenostiridae	Fairy Flycatcher and allies	Chelidorhynx	Chelidorhynx hypoxanthus	Yellow-bellied Fantail		Stenostiridae	Rhipiduridae	Chelidorhynx hypoxanthus	Chelidorhynx hypoxanthus	Chelidorhynx_hypoxantha	call a thin high “tseep”, repeated.
Stenostiridae	Fairy Flycatcher and allies	Culicicapa	Culicicapa ceylonensis	Grey-headed Canary-flycatcher		Stenostiridae	Muscicapidae	Culicicapa ceylonensis	Culicicapa ceylonensis	Culicicapa_ceylonensis	calls include “chap”
Stenostiridae	Fairy Flycatcher and allies	Elminia	Elminia albonotata	White-tailed Crested-flycatcher		Stenostiridae	Monarchidae	Elminia albonotata	Elminia albonotata	Elminia_albonotata	Contact call, frequently given, a sharp “zitt”
Stenostiridae	Fairy Flycatcher and allies	Stenostira	Stenostira scita	Fairy Flycatcher		Stenostiridae	Muscicapidae	Stenostira scita	Stenostira scita	Stenostira_scita	No call recordings
Sturnidae	Starlings	Acridotheres	Acridotheres tristis	Common Myna		Sturnidae	Sturnidae	Acridotheres tristis	Acridotheres tristis	Acridotheres_tristis	flight call a querulous "kwerrh"
Sturnidae	Starlings	Agropsar	Agropsar philippensis	Chestnut-cheeked Starling		Sturnidae	Sturnidae	Agropsar philippensis	Sturnus philippensis	Sturnus_philippensis	Adults give excited "airr" call
Sturnidae	Starlings	Ampeliceps	Ampeliceps coronatus		No song recordings
Sturnidae	Starlings	Aplonis	Aplonis magna	Long-tailed Starling		Sturnidae	Sturnidae	Aplonis magna	Aplonis magna	Aplonis_magna	call a shrill slurred "cheeuw" on descending scale.
Sturnidae	Starlings	Basilornis			No song recordings
Sturnidae	Starlings	Cinnyricinclus	Cinnyricinclus leucogaster	Violet-backed Starling		Sturnidae	Sturnidae	Cinnyricinclus leucogaster	Cinnyricinclus leucogaster	Cinnyricinclus_leucogaster	Contact calls are soft whistles and piping calls, unlike vocalizations of other glossy starlings
Sturnidae	Starlings	Creatophora	Creatophora cinerea		No song recordings of HBW described type
Sturnidae	Starlings	Enodes	Enodes erythrophris		No song recordings
Sturnidae	Starlings	Fregilupus			No recordings, exctinct
Sturnidae	Starlings	Goodfellowia			No song described on HBW
Sturnidae	Starlings	Gracula			Species restricted. No song defined for other species in genus
Sturnidae	Starlings	Gracupica			Species restricted or song not defined
Sturnidae	Starlings	Grafisia	Grafisia torquata		No recordings
Sturnidae	Starlings	Hartlaubius			No song recordings
Sturnidae	Starlings	Hylopsar	Hylopsar purpureiceps	Purple-headed Starling		Sturnidae	Sturnidae	Hylopsar purpureiceps	Lamprotornis purpureiceps	Lamprotornis_purpureiceps	Flight call a metallic "twink".
Sturnidae	Starlings	Lamprotornis	Lamprotornis chalybaeus	Greater Blue-eared Starling		Sturnidae	Sturnidae	Lamprotornis chalybaeus	Lamprotornis chalybaeus	Lamprotornis_chalybaeus	characteristic contact call a nasal "skweer"
Sturnidae	Starlings	Leucopsar	Leucopsar rothschildi		Recordings restrited in XC
Sturnidae	Starlings	Mino			No song recordings/ no song described
Sturnidae	Starlings	Necropsar	Necropsar rodericanus		No recordings, extinct
Sturnidae	Starlings	Neocichla	Neocichla gutturalis		No song recordings
Sturnidae	Starlings	Notopholia	Notopholia corusca	Black-bellied Starling		Sturnidae	Sturnidae	Notopholia corusca	Lamprotornis corruscus	Lamprotornis_corruscus	Flight call a single nasal note
Sturnidae	Starlings	Onychognathus	Onychognathus morio	Red-winged Starling		Sturnidae	Sturnidae	Onychognathus morio	Onychognathus morio	Onychognathus_morio	Contact call often a 2-note twee-twoo
Sturnidae	Starlings	Pastor	Pastor roseus		No usable song recordings. Great flocks of birds
Sturnidae	Starlings	Pholia	Pholia sharpii	Sharpe's Starling		Sturnidae	Sturnidae	Poeoptera sharpii	Cinnyricinclus sharpii	Cinnyricinclus_sharpii	Contact call a soft whistle
Sturnidae	Starlings	Poeoptera			No song recordings/ no song described
Sturnidae	Starlings	Rhabdornis			No song recordings/ no song described
Sturnidae	Starlings	Sarcops	Sarcops calvus		No song described on HBW
Sturnidae	Starlings	Saroglossa	Saroglossa spilopterus		No song recordings (non-communal)
Sturnidae	Starlings	Scissirostrum	Scissirostrum dubium		Rescordings restricted
Sturnidae	Starlings	Speculipastor	Speculipastor bicolor	Magpie Starling		Sturnidae	Sturnidae	Speculipastor bicolor	Speculipastor bicolor	Speculipastor_bicolor
Sturnidae	Starlings	Spodiopsar	Spodiopsar sericeus	Red-billed Starling		Sturnidae	Sturnidae	Spodiopsar sericeus	Sturnus sericeus	Sturnus_sericeus	No call recordings
Sturnidae	Starlings	Streptocitta			No song recordings
Sturnidae	Starlings	Sturnia	Sturnia pagodarum	Brahminy Starling		Sturnidae	Sturnidae	Sturnia pagodarum	Sturnus pagodarum	Sturnus_pagodarum	Calls include a series of rapidly repeated harsh shrieks, sometimes preceded by nasal note
Sturnidae	Starlings	Sturnornis	Sturnornis albofrontatus	White-faced Starling		Sturnidae	Sturnidae	Sturnornis albofrontatus	Sturnus albofrontatus	Sturnus_albofrontatus	Calls reported include sharp, high, downslurred "cheéwp" with strong emphasis at end, transcribed also as "cheow"
Sturnidae	Starlings	Sturnus	Sturnus vulgaris	Common Starling		Sturnidae	Sturnidae	Sturnus vulgaris	Sturnus vulgaris	Sturnus_vulgaris	soft "prurrp" on taking flight
Sylviidae	Old World Warblers and Parrotbills	Chamaea	Chamaea fasciata	Wrentit		Sylviidae	Timaliidae	Chamaea fasciata	Chamaea fasciata	Chamaea_fasciata	a scolding, rasping purr, often in groups of 3–5, for contact
Sylviidae	Old World Warblers and Parrotbills	Chleuasicus	Chleuasicus atrosuperciliaris		No song recordings
Sylviidae	Old World Warblers and Parrotbills	Cholornis	Cholornis unicolor	Brown Parrotbill		Sylviidae	Timaliidae	Cholornis unicolor	Paradoxornis unicolor	Paradoxornis_unicolor	low “brrh”
Sylviidae	Old World Warblers and Parrotbills	Chrysomma	Chrysomma sinense	Yellow-eyed Babbler		Sylviidae	Timaliidae	Chrysomma sinense	Chrysomma sinense	Chrysomma_sinense	Calls include dry, reedy, clattery trilling, “chrr-chrr-chrr…” and “chr’r’r’r’r’r”; falling nasal “sttyeww”
Sylviidae	Old World Warblers and Parrotbills	Conostoma	Conostoma aemodium	Great Parrotbill		Sylviidae	Timaliidae	Conostoma aemodium	Conostoma aemodium	Conostoma_oemodium	No call recordings
Sylviidae	Old World Warblers and Parrotbills	Fulvetta	Fulvetta vinipectus	White-browed Fulvetta		Sylviidae	Timaliidae	Fulvetta vinipectus	Alcippe vinipectus	Alcippe_vinipectus	thin, high-pitched, sibilant, slightly jeering “stu-tu-tu-tu-tu-tu”;
Sylviidae	Old World Warblers and Parrotbills	Lioparus	Lioparus chrysotis	Golden-breasted Fulvetta		Sylviidae	Timaliidae	Lioparus chrysotis	Alcippe chrysotis	Alcippe_chrysotis	Call a low loud staccato rattling “witrrrit”, “kwit’t’t”, “wit” and “wittit”, in variable short bursts.
Sylviidae	Old World Warblers and Parrotbills	Moupinia	Moupinia poecilotis	Rufous-tailed Babbler		Sylviidae	Timaliidae	Moupinia poecilotis	Chrysomma poecilotis	Chrysomma_poecilotis	No call recordings
Sylviidae	Old World Warblers and Parrotbills	Myzornis	Myzornis pyrrhoura		No song described on HBW
Sylviidae	Old World Warblers and Parrotbills	Neosuthora	Neosuthora davidiana		No song recordings
Sylviidae	Old World Warblers and Parrotbills	Paradoxornis	Paradoxornis guttaticollis	Spot-breasted Parrotbill		Sylviidae	Timaliidae	Paradoxornis guttaticollis	Paradoxornis guttaticollis	Paradoxornis_guttaticollis	Contact calls include low “ruk-ruk”, “ruk-uk-uk”, “rut-rut-rut-rut”, “chi-cho-cho” and sibilant “chu-chu” and “chut-chut-chut”.
Sylviidae	Old World Warblers and Parrotbills	Parophasma	Parophasma galinieri	Abyssinian Catbird		Sylviidae	Timaliidae	Parophasma galinieri	Parophasma galinieri	Parophasma_galinieri	No call recordings
Sylviidae	Old World Warblers and Parrotbills	Psittiparus	Psittiparus gularis	Grey-headed Parrotbill		Sylviidae	Timaliidae	Psittiparus gularis	Paradoxornis gularis	Paradoxornis_gularis	Calls (all races) with short, quite harsh, rather slurred “jiow” or “jieu” and less harsh “djer” notes
Sylviidae	Old World Warblers and Parrotbills	Rhopophilus	Rhopophilus pekinensis	Beijing Hill-warbler		Sylviidae	Cisticolidae	Rhopophilus pekinensis	Rhopophilus pekinensis	Rhopophilus_pekinensis	No call recordings
Sylviidae	Old World Warblers and Parrotbills	Sinosuthora	Sinosuthora webbiana	Vinous-throated Parrotbill		Sylviidae	Timaliidae	Sinosuthora webbiana	Paradoxornis webbianus	Paradoxornis_webbianus	Flocks call with subdued rapid chattering, interspersed with occasional thin, high piercing “tsiu-tsiu” or “tiu-tiu” (elisabethae), and chuntering “chrr’rr’rr” and “chur’ir’it” etc
Sylviidae	Old World Warblers and Parrotbills	Suthora			No song recordings
Sylviidae	Old World Warblers and Parrotbills	Sylvia	Sylvia atricapilla	Blackcap		Sylviidae	Sylviidae	Sylvia atricapilla	Sylvia atricapilla	Sylvia_atricapilla	Common contact call a hard metallic “tak”
Teretistridae	Cuban Warblers	Teretistris	Teretistris fernandinae	Yellow-headed Warbler		Incertae Sedis 2	Parulidae	Teretistris fernandinae	Teretistris fernandinae	Teretistris_fernandinae	also various other buzzy and grating notes.
Thraupidae	Tanagers	Acanthidops	Acanthidops bairdi	Peg-billed Finch		Thraupidae	Emberizidae	Acanthidops bairdi	Acanthidops bairdi	Acanthidops_bairdii	Call a high-pitched “tsip”.
Thraupidae	Tanagers	Anisognathus	Anisognathus igniventris	Fire-bellied Mountain-tanager		Thraupidae	Thraupidae	Anisognathus igniventris	Anisognathus igniventris	Anisognathus_igniventris	Call not defined in HBW. Frequently heard short "tsip" call chosen
Thraupidae	Tanagers	Asemospiza	Asemospiza fuliginosa	Sooty Grassquit		Thraupidae	Emberizidae	Tiaris fuliginosus	Tiaris fuliginosus	Tiaris_fuliginosus	Call “chee”.
Thraupidae	Tanagers	Bangsia	Bangsia melanochlamys	Black-and-gold Tanager		Thraupidae	Thraupidae	Bangsia melanochlamys	Bangsia melanochlamys	Bangsia_melanochlamys	Contact call a sharp “tsit!”; when with mixed-species flocks, gives emphatic “pit-pit-pit!” and “spit-spit!”; single birds reported as occasionally giving a “pseee” or “pseeyee”, longer than previous calls.
Thraupidae	Tanagers	Buthraupis	Buthraupis montana	Hooded Mountain-tanager		Thraupidae	Thraupidae	Buthraupis montana	Buthraupis montana	Buthraupis_montana	weak “ti” notes singly or in rapid series.
Thraupidae	Tanagers	Calochaetes	Calochaetes coccineus		No song recordings
Thraupidae	Tanagers	Castanozoster	Castanozoster thoracicus	Bay-chested Warbling-finch		Thraupidae	Emberizidae	Poospiza thoracica	Poospiza thoracica	Poospiza_thoracica	Call a flat “chuup”
Thraupidae	Tanagers	Catamblyrhynchus	Catamblyrhynchus diadema	Plushcap		Thraupidae	Thraupidae	Catamblyrhynchus diadema	Catamblyrhynchus diadema	Catamblyrhynchus_diadema	Gives soft, high “chip” notes when foraging.
Thraupidae	Tanagers	Catamenia	Catamenia analis	Band-tailed Seedeater		Thraupidae	Emberizidae	Catamenia analis	Catamenia analis	Catamenia_analis	Call “st” or “tzi”.
Thraupidae	Tanagers	Certhidea	Certhidea olivacea	Green Warbler-finch		Thraupidae	Emberizidae	Certhidea olivacea	Certhidea olivacea	Certhidea_olivacea	No call recordings
Thraupidae	Tanagers	Charitospiza	Charitospiza eucosma	Coalcrest		Thraupidae	Emberizidae	Charitospiza eucosma	Charitospiza eucosma	Charitospiza_eucosma	Call an inconspicuous thin high-pitched “tip”
Thraupidae	Tanagers	Chionodacryon	Chionodacryon speculiferum		Song not defined in HBW
Thraupidae	Tanagers	Chlorochrysa	Chlorochrysa calliparaea	Orange-eared Tanager		Thraupidae	Thraupidae	Chlorochrysa calliparaea	Chlorochrysa calliparaea	Chlorochrysa_calliparaea	Call a high, wheezy “seeep”.
Thraupidae	Tanagers	Chlorophanes	Chlorophanes spiza		Song not clearly defined in HBW
Thraupidae	Tanagers	Chlorornis	Chlorornis riefferii	Grass-green Tanager		Thraupidae	Thraupidae	Chlorornis riefferii	Chlorornis riefferii	Chlorornis_riefferii	contact call during foraging, a rather low-pitched, nasal, strained “eenk” or “eck”, not loud, notes given singly, paired or sometimes several times in irregular series; infrequently in long stuttering and louder series
Thraupidae	Tanagers	Chrysocorypha	Chrysocorypha delatrii		Song not defined in HBW
Thraupidae	Tanagers	Chrysothlypis			Song not clearly defined in HBW
Thraupidae	Tanagers	Cissopis			Song not defined in HBW
Thraupidae	Tanagers	Cnemathraupis	Cnemathraupis eximia	Black-chested Mountain-tanager		Thraupidae	Thraupidae	Buthraupis eximia	Buthraupis eximia	Buthraupis_eximia	soft “seep” notes
Thraupidae	Tanagers	Cnemoscopus	Cnemoscopus rubrirostris	Grey-hooded Bush Tanager		Thraupidae	Thraupidae	Cnemoscopus rubrirostris	Cnemoscopus rubrirostris	Cnemoscopus_rubrirostris	Call a high, sharp “seit”.
Thraupidae	Tanagers	Coereba	Coereba flaveola	Bananaquit		Coerebidae	Coerebidae	Coereba flaveola	Coereba flaveola	Coereba_flaveola	Gives weak little “tsit” notes when foraging.
Thraupidae	Tanagers	Compsothraupis	Compsothraupis loricata	Scarlet-throated Tanager		Thraupidae	Thraupidae	Compsothraupis loricata	Compsothraupis loricata	Compsothraupis_loricata	Call a loud icterid-like “chirt” or “kyuh”, often repeated over and over (especially when in flight).
Thraupidae	Tanagers	Conirostrum	Conirostrum speciosum	Chestnut-vented Conebill		Thraupidae	Thraupidae	Conirostrum speciosum	Conirostrum speciosum	Conirostrum_speciosum	Calls include “tic” and “ti” notes during foraging.
Thraupidae	Tanagers	Conothraupis	Conothraupis speculigera	Black-and-white Tanager		Thraupidae	Thraupidae	Conothraupis speculigera	Conothraupis speculigera	Conothraupis_speculigera	No call recordings
Thraupidae	Tanagers	Corydospiza	Corydospiza alaudina	Band-tailed Sierra-finch		Thraupidae	Emberizidae	Phrygilus alaudinus	Phrygilus alaudinus	Phrygilus_alaudinus	Call not defined in HBW. Female "tiip" call similar to described call of C. carbonaria used
Thraupidae	Tanagers	Coryphaspiza	Coryphaspiza melanotis	Black-masked Finch		Thraupidae	Emberizidae	Coryphaspiza melanotis	Coryphaspiza melanotis	Coryphaspiza_melanotis	Call a high-pitched “tsiip”.
Thraupidae	Tanagers	Coryphospingus	Coryphospingus cucullatus	Red-crested Finch		Thraupidae	Emberizidae	Coryphospingus cucullatus	Coryphospingus cucullatus	Coryphospingus_cucullatus	Call a sharp “twiip!”
Thraupidae	Tanagers	Creurgops			No song recordings
Thraupidae	Tanagers	Cyanerpes			No song described/no song recordings
Thraupidae	Tanagers	Cyanicterus			Song not clearly defined in HBW
Thraupidae	Tanagers	Cypsnagra	Cypsnagra hirundinacea	White-rumped Tanager		Thraupidae	Thraupidae	Cypsnagra hirundinacea	Cypsnagra hirundinacea	Cypsnagra_hirundinacea	Call of both sexes a low “kwet”
Thraupidae	Tanagers	Dacnis	Dacnis albiventris	White-bellied Dacnis		Thraupidae	Thraupidae	Dacnis albiventris	Dacnis albiventris	Dacnis_albiventris	recorded calls include a high, descending “tseew”
Thraupidae	Tanagers	Diglossa	Diglossa caerulescens	Bluish Flowerpiercer		Thraupidae	Thraupidae	Diglossa caerulescens	Diglossa caerulescens	Diglossa_caerulescens	In Venezuela and Colombia, often heard call a hard, metallic, “tiink”, distinctive once learned.
Thraupidae	Tanagers	Diuca	Diuca diuca	Common Diuca-finch		Thraupidae	Emberizidae	Diuca diuca	Diuca diuca	Diuca_diuca	Call a sweet “tweep”.
Thraupidae	Tanagers	Donacospiza	Donacospiza albifrons	Long-tailed Reed-finch		Thraupidae	Emberizidae	Donacospiza albifrons	Donacospiza albifrons	Donacospiza_albifrons	No call recordings
Thraupidae	Tanagers	Dubusia	Dubusia taeniata	Buff-breasted Mountain-tanager		Thraupidae	Thraupidae	Dubusia taeniata	Dubusia taeniata	Dubusia_taeniata	Call not described on HBW, short "tip" call chosen
Thraupidae	Tanagers	Emberizoides	Emberizoides herbicola	Wedge-tailed Grass-finch		Thraupidae	Emberizidae	Emberizoides herbicola	Emberizoides herbicola	Emberizoides_herbicola	Call “tsik” or “chik”.
Thraupidae	Tanagers	Embernagra	Embernagra platensis	Great Pampa-finch		Thraupidae	Emberizidae	Embernagra platensis	Embernagra platensis	Embernagra_platensis	Call a buzzy “tziip”
Thraupidae	Tanagers	Ephippiospingus			No song recordings
Thraupidae	Tanagers	Eucometis	Eucometis penicillata	Grey-headed Tanager		Thraupidae	Thraupidae	Eucometis penicillata	Eucometis penicillata	Eucometis_penicillata	Has variety of sharp unmusical call notes: in Mexico calls described as a high, sharp “siip” and “ssi-ssip”,
Thraupidae	Tanagers	Euneornis	Euneornis campestris		Song not defined on HBW
Thraupidae	Tanagers	Geospiza	Geospiza scandens	Common Cactus-finch		Thraupidae	Emberizidae	Geospiza scandens	Geospiza scandens	Geospiza_scandens	Call a high “tiip”.
Thraupidae	Tanagers	Geospizopsis	Geospizopsis plebejus	Ash-breasted Sierra-finch		Thraupidae	Emberizidae	Phrygilus plebejus	Phrygilus plebejus	Phrygilus_plebejus	Call a high “tiiip”.
Thraupidae	Tanagers	Gubernatrix	Gubernatrix cristata	Yellow Cardinal		Emberizidae	Emberizidae	Gubernatrix cristata	Gubernatrix cristata	Gubernatrix_cristata	Call a low “tsip”.
Thraupidae	Tanagers	Haplospiza	Haplospiza unicolor	Uniform Finch		Thraupidae	Emberizidae	Haplospiza unicolor	Haplospiza unicolor	Haplospiza_unicolor	Call not described on HBW, short "tip" call chosen
Thraupidae	Tanagers	Hemithraupis	Hemithraupis ruficapilla	Rufous-headed Tanager		Thraupidae	Thraupidae	Hemithraupis ruficapilla	Hemithraupis ruficapilla	Hemithraupis_ruficapilla	Calls are high, slightly grating “enk”
Thraupidae	Tanagers	Heterospingus	Heterospingus xanthopygius	Scarlet-browed Tanager		Thraupidae	Thraupidae	Heterospingus xanthopygius	Heterospingus xanthopygius	Heterospingus_xanthopygius	Frequently heard call a loud, forceful “chip”, nasal in quality and often repeated excitedly during foraging with mixed flocks
Thraupidae	Tanagers	Idiopsar	Idiopsar brachyurus		No song recordings
Thraupidae	Tanagers	Incaspiza	Incaspiza personata	Rufous-backed Inca-finch		Thraupidae	Emberizidae	Incaspiza personata	Incaspiza personata	Incaspiza_personata	Calls include high “tseet” notes.
Thraupidae	Tanagers	Iridophanes	Iridophanes pulcherrimus		No song recordings
Thraupidae	Tanagers	Iridosornis	Iridosornis analis	Yellow-throated Tanager		Thraupidae	Thraupidae	Iridosornis analis	Iridosornis analis	Iridosornis_analis	Call a thick “euu”
Thraupidae	Tanagers	Islerothraupis	Islerothraupis cristata	Flame-crested Tanager		Thraupidae	Thraupidae	Tachyphonus cristatus	Tachyphonus cristatus	Tachyphonus_cristatus	Thin “seeep”
Thraupidae	Tanagers	Kleinothraupis	Kleinothraupis atropileus	Black-capped Hemispingus		Thraupidae	Thraupidae	Hemispingus atropileus	Hemispingus atropileus	Hemispingus_atropileus	Contact calls include “tsit”
Thraupidae	Tanagers	Lanio	Lanio versicolor	White-winged Shrike-tanager		Thraupidae	Thraupidae	Lanio versicolor	Lanio versicolor	Lanio_versicolor	Commonest call a loud, forceful, often repeated “twéééu!”, explosive and descending, given as contact call
Thraupidae	Tanagers	Lophospingus	Lophospingus griseocristatus	Grey-crested Finch		Thraupidae	Emberizidae	Lophospingus griseocristatus	Lophospingus griseocristatus	Lophospingus_griseocristatus	No call recordings
Thraupidae	Tanagers	Loxigilla	Loxigilla barbadensis	Barbados Bullfinch		Thraupidae	Emberizidae	Loxigilla barbadensis	Loxigilla barbadensis	Loxigilla_barbadensis	Call not described on HBW, sharp "chip" call chosen
Thraupidae	Tanagers	Loxipasser	Loxipasser anoxanthus	Yellow-shouldered Grassquit		Thraupidae	Emberizidae	Loxipasser anoxanthus	Loxipasser anoxanthus	Loxipasser_anoxanthus	No call recordings
Thraupidae	Tanagers	Maschalethraupis	Maschalethraupis surinama		No song recordings
Thraupidae	Tanagers	Melanodera	Melanodera xanthogramma	Yellow-bridled Finch		Thraupidae	Emberizidae	Melanodera xanthogramma	Melanodera xanthogramma	Melanodera_xanthogramma	Call a soft, high-pitched “tsip”
Thraupidae	Tanagers	Melanospiza	Melanospiza bicolor	Black-faced Grassquit		Thraupidae	Emberizidae	Tiaris bicolor	Tiaris bicolor	Tiaris_bicolor	Call note a soft “tsip”.
Thraupidae	Tanagers	Microspingus	Microspingus cabanisi	Grey-breasted Warbling-finch		Thraupidae	Emberizidae	Poospiza cabanisi	Poospiza cabanisi	Poospiza_cabanisi	Call quite distinctive, nasal and sharp, with marked harmonic structure, “zzchap”, sometimes doubled or given in series, much less sharp and more nasal than call of M. lateralis.
Thraupidae	Tanagers	Nemosia	Nemosia pileata	Hooded Tanager		Thraupidae	Thraupidae	Nemosia pileata	Nemosia pileata	Nemosia_pileata	Calls high-pitched, lisping “tic” and “sip” notes
Thraupidae	Tanagers	Neothraupis	Neothraupis fasciata	White-banded Tanager		Thraupidae	Thraupidae	Neothraupis fasciata	Neothraupis fasciata	Neothraupis_fasciata	Gives frequent weak high chipping notes when moving through vegetation.
Thraupidae	Tanagers	Nephelornis	Nephelornis oneilli		No song recordings
Thraupidae	Tanagers	Nesospiza	Nesospiza questi		No song recordings
Thraupidae	Tanagers	Orchesticus	Orchesticus abeillei	Brown Tanager		Thraupidae	Thraupidae	Orchesticus abeillei	Orchesticus abeillei	Orchesticus_abeillei	Calls during foraging extremely high-pitched and weak “tsee” or “tee” notes.
Thraupidae	Tanagers	Parkerthraustes	Parkerthraustes humeralis	Yellow-shouldered Grosbeak		Thraupidae	Cardinalidae	Parkerthraustes humeralis	Parkerthraustes humeralis	Parkerthraustes_humeralis	call a loud, clear inflected “suweet”.
Thraupidae	Tanagers	Paroaria	Paroaria coronata	Red-crested Cardinal		Thraupidae	Emberizidae	Paroaria coronata	Paroaria coronata	Paroaria_coronata	Calls include nasal “phwiit”
Thraupidae	Tanagers	Phonipara	Phonipara canora	Cuban Grassquit		Thraupidae	Emberizidae	Tiaris canorus	Tiaris canorus	Tiaris_canorus	Call a soft “chip” or high “tsit”, often repeated.
Thraupidae	Tanagers	Phrygilus	Phrygilus patagonicus	Patagonian Sierra-finch		Thraupidae	Emberizidae	Phrygilus patagonicus	Phrygilus patagonicus	Phrygilus_patagonicus	Call a smacking “tack”.
Thraupidae	Tanagers	Piezorina	Piezorina cinerea	Cinereous Finch		Thraupidae	Emberizidae	Piezorina cinerea	Piezorhina cinerea	Piezorhina_cinerea	Calls include “teep” and “tee-too”
Thraupidae	Tanagers	Pinaroloxias	Pinaroloxias inornata		No recordings
Thraupidae	Tanagers	Pipraeidea	Pipraeidea melanonota	Fawn-breasted Tanager		Thraupidae	Thraupidae	Pipraeidea melanonota	Pipraeidea melanonota	Pipraeidea_melanonota	Call not described on HBW, sharp "chip" call chosen
Thraupidae	Tanagers	Platyspiza	Platyspiza crassirostris	Vegetarian Finch		Thraupidae	Emberizidae	Platyspiza crassirostris	Platyspiza crassirostris	Platyspiza_crassirostris	No call recordings
Thraupidae	Tanagers	Poospiza	Poospiza hispaniolensis	Collared Warbling-finch		Thraupidae	Emberizidae	Poospiza hispaniolensis	Poospiza hispaniolensis	Poospiza_hispaniolensis	Call a low gruff “djer-djer”.
Thraupidae	Tanagers	Poospizopsis	Poospizopsis hypocondria	Rufous-sided Warbling-finch		Thraupidae	Emberizidae	Poospiza hypocondria	Poospiza hypochondria	Poospiza_hypochondria	Call a high “zwee”.
Thraupidae	Tanagers	Porphyrospiza	Porphyrospiza caerulescens	Blue Finch		Emberizidae	Emberizidae	Porphyrospiza caerulescens	Porphyrospiza caerulescens	Porphyrospiza_caerulescens	No call citation. Soft chip call chosen
Thraupidae	Tanagers	Pseudosaltator	Pseudosaltator rufiventris		No song recordings
Thraupidae	Tanagers	Pseudospingus	Pseudospingus verticalis	Black-headed Hemispingus		Thraupidae	Thraupidae	Hemispingus verticalis	Hemispingus verticalis	Hemispingus_verticalis	Calls high “tweet” and “tiip” when foraging.
Thraupidae	Tanagers	Pyrrhulagra	Pyrrhulagra portoricensis	Puerto Rican Bullfinch		Thraupidae	Emberizidae	Loxigilla portoricensis	Loxigilla portoricensis	Loxigilla_portoricensis	Call “check”.
Thraupidae	Tanagers	Ramphocelus	Ramphocelus carbo	Silver-beaked Tanager		Thraupidae	Thraupidae	Ramphocelus carbo	Ramphocelus carbo	Ramphocelus_carbo	Call, given almost constantly as groups troop around edges of clearings, a loud, metallic “chank”.
Thraupidae	Tanagers	Rhodospingus	Rhodospingus cruentus	Crimson-breasted Finch		Thraupidae	Emberizidae	Rhodospingus cruentus	Rhodospingus cruentus	Rhodospingus_cruentus	Call a sharp “tchip” or a descending “tseer”.
Thraupidae	Tanagers	Rhopospina	Rhopospina fruticeti	Mourning Sierra-finch		Thraupidae	Emberizidae	Phrygilus fruticeti	Phrygilus fruticeti	Phrygilus_fruticeti	Call a nasal, wheezy “shweaaa”.
Thraupidae	Tanagers	Rowettia	Rowettia goughensis		No recordings
Thraupidae	Tanagers	Saltator	Saltator maximus	Buff-throated Saltator		Cardinalidae	Cardinalidae	Saltator maximus	Saltator maximus	Saltator_maximus	Call a quiet, high sibilant “tsii”.
Thraupidae	Tanagers	Schistochlamys	Schistochlamys melanopis	Black-faced Tanager		Thraupidae	Thraupidae	Schistochlamys melanopis	Schistochlamys melanopis	Schistochlamys_melanopis	Calls include sharp “swik” and “spit-churt”.
Thraupidae	Tanagers	Sericossypha	Sericossypha albocristata		Song not described on HBW
Thraupidae	Tanagers	Sicalis	Sicalis flaveola	Saffron Finch		Thraupidae	Emberizidae	Sicalis flaveola	Sicalis flaveola	Sicalis_flaveola	Typical call an upslurred “whip”
Thraupidae	Tanagers	Sphenopsis	Sphenopsis melanotis	Black-eared Hemispingus		Thraupidae	Thraupidae	Hemispingus melanotis	Hemispingus melanotis	Hemispingus_melanotis	In Bolivia (castanei­collis) fairly high, squeaky or wheezy “jit” or “ja-jit”
Thraupidae	Tanagers	Spodiornis	Spodiornis rusticus	Slaty Finch		Thraupidae	Emberizidae	Haplospiza rustica	Haplospiza rustica	Haplospiza_rustica	Call a high “tseep”.
Thraupidae	Tanagers	Sporathraupis	Sporathraupis cyanocephala	Blue-capped Tanager		Thraupidae	Thraupidae	Thraupis cyanocephala	Thraupis cyanocephala	Thraupis_cyanocephala	Call high insignificant “tsit” notes.
Thraupidae	Tanagers	Sporophila	Sporophila nigricollis	Yellow-bellied Seedeater		Thraupidae	Emberizidae	Sporophila nigricollis	Sporophila nigricollis	Sporophila_nigricollis	Calls include dry “chip” notes.
Thraupidae	Tanagers	Stephanophorus	Stephanophorus diadematus	Diademed Tanager		Thraupidae	Thraupidae	Stephanophorus diadematus	Stephanophorus diadematus	Stephanophorus_diadematus	Calls include soft, high “chewp”, singly or doubled.
Thraupidae	Tanagers	Tachyphonus	Tachyphonus coronatus	Ruby-crowned Tanager		Thraupidae	Thraupidae	Tachyphonus coronatus	Tachyphonus coronatus	Tachyphonus_coronatus	Calls, by both sexes, include emphatic “chet” and “twick”.
Thraupidae	Tanagers	Tangara	Tangara chilensis	Paradise Tanager		Thraupidae	Thraupidae	Tangara chilensis	Tangara chilensis	Tangara_chilensis	Individuals, especially when in flock, almost constantly give rapid, high-pitched chipping notes, including sharp “chak”
Thraupidae	Tanagers	Tephrophilus	Tephrophilus wetmorei	Masked Mountain-tanager		Thraupidae	Thraupidae	Buthraupis wetmorei	Buthraupis wetmorei	Buthraupis_wetmorei	No call recordings
Thraupidae	Tanagers	Tersina	Tersina viridis	Swallow Tanager		Thraupidae	Thraupidae	Tersina viridis	Tersina viridis	Tersina_viridis	Often heard call a high, slightly blurred or buzzy and metallic “tza-link” or “tz’sink”
Thraupidae	Tanagers	Thlypopsis	Thlypopsis sordida	Orange-headed Tanager		Thraupidae	Thraupidae	Thlypopsis sordida	Thlypopsis sordida	Thlypopsis_sordida	Calls include high “tseet”
Thraupidae	Tanagers	Tiaris	Tiaris olivaceus	Yellow-faced Grassquit		Thraupidae	Emberizidae	Tiaris olivaceus	Tiaris olivaceus	Tiaris_olivaceus	Call is a quiet “tick” or “tsit”.
Thraupidae	Tanagers	Trichothraupis	Trichothraupis melanops	Black-goggled Tanager		Thraupidae	Thraupidae	Trichothraupis melanops	Trichothraupis melanops	Trichothraupis_melanops	Frequently heard calls include burry “tswick”
Thraupidae	Tanagers	Urothraupis	Urothraupis stolzmanni		HBW: "No song recorded"
Thraupidae	Tanagers	Volatinia	Volatinia jacarina	Blue-black Grassquit		Thraupidae	Emberizidae	Volatinia jacarina	Volatinia jacarina	Volatinia_jacarina	No call recordings
Thraupidae	Tanagers	Wetmorethraupis	Wetmorethraupis sterrhopteron	Orange-throated Tanager		Thraupidae	Thraupidae	Wetmorethraupis sterrhopteron	Wetmorethraupis sterrhopteron	Wetmorethraupis_sterrhopteron	Call a soft, penetrating “seet”.
Thraupidae	Tanagers	Xenodacnis	Xenodacnis parina	Tit-like Dacnis		Thraupidae	Thraupidae	Xenodacnis parina	Xenodacnis parina	Xenodacnis_parina	Call not described on HBW, sharp "chip" call chosen
Thraupidae	Tanagers	Xenospingus	Xenospingus concolor	Slender-billed Finch		Thraupidae	Emberizidae	Xenospingus concolor	Xenospingus concolor	Xenospingus_concolor	Calls include metallic “tzip”
Timaliidae	Scimitar-babblers and allies	Cyanoderma	Cyanoderma rufifrons	Rufous-fronted Babbler		Timaliidae	Timaliidae	Stachyridopsis rufifrons	Stachyris rufifrons	Stachyris_rufifrons	very soft “wit” and “wi” contact notes.
Timaliidae	Scimitar-babblers and allies	Dumetia	Dumetia hyperythra	Tawny-bellied Babbler		Timaliidae	Timaliidae	Dumetia hyperythra	Dumetia hyperythra	Dumetia_hyperythra	Contact notes rather feeble but sharp staccato cheeping, “tit”, “twit” and “tut”
Timaliidae	Scimitar-babblers and allies	Erythrogenys	Erythrogenys erythrocnemis	Black-necklaced Scimitar-babbler		Timaliidae	Timaliidae	Pomatorhinus erythrocnemis	Pomatorhinus erythrocnemis	Pomatorhinus_erythrocnemis	No call recordings
Timaliidae	Scimitar-babblers and allies	Macronus	Macronus ptilosus	Fluffy-backed Tit-babbler		Timaliidae	Timaliidae	Macronus ptilosus	Macronous ptilosus	Macronous_ptilosus	harsh “ker”.
Timaliidae	Scimitar-babblers and allies	Mixornis	Mixornis gularis	Pin-striped Tit-babbler		Timaliidae	Timaliidae	Macronus gularis	Macronous gularis	Macronous_gularis	Typical calls include harsh “chrrrt-chrr”, “chrrrt-chrr-chrri” and “tititit-chrreeoo”
Timaliidae	Scimitar-babblers and allies	Pomatorhinus	Pomatorhinus ruficollis	Streak-breasted Scimitar-babbler		Timaliidae	Timaliidae	Pomatorhinus ruficollis	Pomatorhinus ruficollis	Pomatorhinus_ruficollis	Calls include various sharp “tac” notes
Timaliidae	Scimitar-babblers and allies	Rhopocichla	Rhopocichla atriceps		HBW: "Song, if any, unreported."
Timaliidae	Scimitar-babblers and allies	Spelaeornis	Spelaeornis oatesi	Chin Hills Wren-babbler		Timaliidae	Timaliidae	Spelaeornis oatesi	Spelaeornis oatesi	Spelaeornis_oatesi	Calls with soft “tuc tuc tuc…”
Timaliidae	Scimitar-babblers and allies	Stachyris	Stachyris poliocephala	Grey-headed Babbler		Timaliidae	Timaliidae	Stachyris poliocephala	Stachyris poliocephala	Stachyris_poliocephala	very soft chittering “tip-tip-tip” contact calls.
Timaliidae	Scimitar-babblers and allies	Timalia	Timalia pileata	Chestnut-capped Babbler		Timaliidae	Timaliidae	Timalia pileata	Timalia pileata	Timalia_pileata	Calls include short, loud, stony, metallic “tzit” or “stik” notes
Troglodytidae	Wrens	Campylorhynchus	Campylorhynchus zonatus	Band-backed Wren		Troglodytidae	Troglodytidae	Campylorhynchus zonatus	Campylorhynchus zonatus	Campylorhynchus_zonatus	Calls loud and harsh, e.g. “zhek-zhek
Troglodytidae	Wrens	Cantorchilus	Cantorchilus modestus	Plain Wren		Troglodytidae	Troglodytidae	Cantorchilus modestus	Thryothorus modestus	Thryothorus_modestus	Calls include harsh “chur”
Troglodytidae	Wrens	Catherpes	Catherpes mexicanus	Canyon Wren		Troglodytidae	Troglodytidae	Catherpes mexicanus	Catherpes mexicanus	Catherpes_mexicanus	Call a loud metallic buzz.
Troglodytidae	Wrens	Cinnycerthia	Cinnycerthia olivascens	Sharpe's Wren		Troglodytidae	Troglodytidae	Cinnycerthia olivascens	Cinnycerthia olivascens	Cinnycerthia_olivascens	Call a soft, low “wurt”.
Troglodytidae	Wrens	Cistothorus	Cistothorus palustris	Marsh Wren		Troglodytidae	Troglodytidae	Cistothorus palustris	Cistothorus palustris	Cistothorus_palustris	Most frequently heard call a sharp “tsuk”, frequently repeated.
Troglodytidae	Wrens	Cyphorhinus	Cyphorhinus thoracicus	Southern Chestnut-breasted Wren		Troglodytidae	Troglodytidae	Cyphorhinus thoracicus	Cyphorhinus thoracicus	Cyphorhinus_thoracicus	Call is a low, somewhat frog-like and wooden “krol” that is given in irregular series.
Troglodytidae	Wrens	Ferminia	Ferminia cerverai	Zapata Wren		Troglodytidae	Troglodytidae	Ferminia cerverai	Ferminia cerverai	Ferminia_cerverai	Calls include low harsh “chut chut”, “churr-churr” etc.
Troglodytidae	Wrens	Henicorhina	Henicorhina leucophrys	Grey-breasted Wood-wren		Troglodytidae	Troglodytidae	Henicorhina leucophrys	Henicorhina leucophrys	Henicorhina_leucophrys	Calls also vary, in Mexico a sharp “tek-tek-tek”, in Costa Rica softer, e.g. “trriut-trriut-trriut”
Troglodytidae	Wrens	Hylorchilus	Hylorchilus sumichrasti	Sumichrast's Wren		Troglodytidae	Troglodytidae	Hylorchilus sumichrasti	Hylorchilus sumichrasti	Hylorchilus_sumichrasti	a squealing “wheeo”
Troglodytidae	Wrens	Microcerculus	Microcerculus marginatus	Southern Nightingale-wren		Troglodytidae	Troglodytidae	Microcerculus marginatus	Microcerculus marginatus	Microcerculus_marginatus	loud “stchep”.
Troglodytidae	Wrens	Odontorchilus	Odontorchilus branickii	Grey-mantled Wren		Troglodytidae	Troglodytidae	Odontorchilus branickii	Odontorchilus branickii	Odontorchilus_branickii	Call is a high “si-si-si”, also atypical for a wren.
Troglodytidae	Wrens	Pheugopedius	Pheugopedius rutilus	Rufous-breasted Wren		Troglodytidae	Troglodytidae	Pheugopedius rutilus	Thryothorus rutilus	Thryothorus_rutilus	Call notes churring and raspy, resembling sound made by running one’s fingernails over a comb.
Troglodytidae	Wrens	Salpinctes	Salpinctes obsoletus	Rock Wren		Troglodytidae	Troglodytidae	Salpinctes obsoletus	Salpinctes obsoletus	Salpinctes_obsoletus	Calls short and buzzy, e.g. “chick-urr”.
Troglodytidae	Wrens	Thryomanes	Thryomanes bewickii	Bewick's Wren		Troglodytidae	Troglodytidae	Thryomanes bewickii	Thryomanes bewickii	Thryomanes_bewickii	scolding buzz.
Troglodytidae	Wrens	Thryophilus	Thryophilus rufalbus	Rufous-and-white Wren		Troglodytidae	Troglodytidae	Thryophilus rufalbus	Thryothorus rufalbus	Thryothorus_rufalbus	calls include a castanet-like chattering
Troglodytidae	Wrens	Thryorchilus	Thryorchilus browni	Timberline Wren		Troglodytidae	Troglodytidae	Thryorchilus browni	Thryorchilus browni	Thryorchilus_browni	Call a harsh scolding “churr”.
Troglodytidae	Wrens	Thryothorus	Thryothorus ludovicianus	Carolina Wren		Troglodytidae	Troglodytidae	Thryothorus ludovicianus	Thryothorus ludovicianus	Thryothorus_ludovicianus	Female not known to “sing” in complex fashion of male (or of tropical female congeners), instead utters a dry, non-learned rattle as male sings.
Troglodytidae	Wrens	Troglodytes	Troglodytes troglodytes	Winter Wren		Troglodytidae	Troglodytidae	Troglodytes troglodytes	Troglodytes troglodytes	Troglodytes_troglodytes	Calls include high short “sri” for contact in flight and perched
Troglodytidae	Wrens	Uropsila	Uropsila leucogastra	White-bellied Wren		Troglodytidae	Troglodytidae	Uropsila leucogastra	Uropsila leucogastra	Uropsila_leucogastra	Calls include low “chek”
Turdidae	Thrushes	Cataponera	Cataponera turdoides	Sulawesi Thrush		Turdidae	Turdidae	Cataponera turdoides	Cataponera turdoides	Cataponera_turdoides	No call recordings
Turdidae	Thrushes	Catharus	Catharus ustulatus	Swainson's Thrush		Turdidae	Turdidae	Catharus ustulatus	Catharus ustulatus	Catharus_ustulatus	hollow emphatic “heep” or “hwee” or “fweep” for contact (flight call commonly heard on migration)
Turdidae	Thrushes	Chlamydochaera	Chlamydochaera jefferyi		HBW: "Song unknown."
Turdidae	Thrushes	Cichlopsis	Cichlopsis leucogenys	Rufous-brown Solitaire		Turdidae	Turdidae	Cichlopsis leucogenys	Cichlopsis leucogenys	Cichlopsis_leucogenys	Calls include high, very thin “iiiiiiiiii”, weak or loud, often given at intervals of 3–5 seconds for a minute or more, recalling fruiteater (Pipreola)
Turdidae	Thrushes	Cochoa	Cochoa viridis	Green Cochoa		Turdidae	Turdidae	Cochoa viridis	Cochoa viridis	Cochoa_viridis	Calls include harsh note
Turdidae	Thrushes	Entomodestes	Entomodestes coracinus	Black Solitaire		Turdidae	Turdidae	Entomodestes coracinus	Entomodestes coracinus	Entomodestes_coracinus	Call a much weaker “tseeu”.
Turdidae	Thrushes	Geokichla	Geokichla sibirica	Siberian Thrush		Turdidae	Turdidae	Geokichla sibirica	Zoothera sibirica	Zoothera_sibirica	Calls include thin quiet “tsit” and “tsip” for contact
Turdidae	Thrushes	Grandala	Grandala coelicolor		No song recordings
Turdidae	Thrushes	Hylocichla	Hylocichla mustelina	Wood Thrush		Turdidae	Turdidae	Hylocichla mustelina	Hylocichla mustelina	Hylocichla_mustelina	Calls include low clucking “bup bup bup” or “whe-whe-whe-wheh” in mild agitation or for contact
Turdidae	Thrushes	Ixoreus	Ixoreus naevius	Varied Thrush		Turdidae	Turdidae	Ixoreus naevius	Zoothera naevia	Zoothera_naevia	Calls include short dry “chup”
Turdidae	Thrushes	Myadestes	Myadestes occidentalis	Brown-backed Solitaire		Turdidae	Turdidae	Myadestes occidentalis	Myadestes occidentalis	Myadestes_occidentalis	Calls include metallic, slightly whining, upslurred “wheeu” or “yeeh”
Turdidae	Thrushes	Neocossyphus	Neocossyphus rufus	Red-tailed Ant-thrush		Turdidae	Turdidae	Neocossyphus rufus	Neocossyphus rufus	Neocossyphus_rufus	a series of short crackling “prrr… prrr” trills at ant swarms and on take-off
Turdidae	Thrushes	Otocichla	Otocichla mupinensis	Chinese Thrush		Turdidae	Turdidae	Turdus mupinensis	Turdus mupinensis	Turdus_mupinensis	No call recordings
Turdidae	Thrushes	Psophocichla	Psophocichla litsitsirupa	Groundscraper Thrush		Turdidae	Turdidae	Turdus litsitsirupa	Psophocichla litsitsirupa	Psophocichla_litsitsirupa	No call recordings
Turdidae	Thrushes	Ridgwayia	Ridgwayia pinicola		No song recordings
Turdidae	Thrushes	Sialia	Sialia sialis	Eastern Bluebird		Turdidae	Turdidae	Sialia sialis	Sialia sialis	Sialia_sialis	Calls include loud, low “tu-a-wee” or “jeew wiwi” as contact;
Turdidae	Thrushes	Stizorhina	Stizorhina fraseri	Rufous Flycatcher-thrush		Turdidae	Turdidae	Stizorhina fraseri	Stizorhina fraseri	Stizorhina_fraseri	Calls include a slow series of 3–4 slightly ascending whistles, “weeeee-ee-eee-eeeee”, as contact between pair-members
Turdidae	Thrushes	Turdus	Turdus merula	Eurasian Blackbird		Turdidae	Turdidae	Turdus merula	Turdus merula	Turdus_merula	Calls include high short “sri” for contact in flight and perched
Turdidae	Thrushes	Zoothera	Zoothera aurea	White's Thrush		Turdidae	Turdidae	Zoothera aurea	Zoothera imbricata	Zoothera_imbricata	Call a thin, plaintive “srreeeet”
Urocynchramidae	Przevalski's Rosefinch	Urocynchramus	Urocynchramus pylzowi	Przevalski's Rosefinch		Urocynchramidae	Urocynchramidae	Urocynchramus pylzowi	Urocynchramus pylzowi	Urocynchramus_pylzowi	No call recordings
Viduidae	Whydahs and Indigobirds	Anomalospiza	Anomalospiza imberbis	Cuckoo Finch		Viduidae	Viduidae	Anomalospiza imberbis	Anomalospiza imberbis	Anomalospiza_imberbis	No call recordings
Viduidae	Whydahs and Indigobirds	Vidua	Vidua macroura	Pin-tailed Whydah		Viduidae	Viduidae	Vidua macroura	Vidua macroura	Vidua_macroura	in flight, double "chip-chip"
Zeledoniidae	Wrenthrush	Zeledonia	Zeledonia coronata	Wrenthrush		Incertia Sedis 2	Parulidae	Zeledonia coronata	Zeledonia coronata	Zeledonia_coronata	Commonest call a high, thin, drawn-out "psee" or "psss"
Zosteropidae	White-eyes and Yuhinas	Apalopteron	Apalopteron familiare	Bonin White-eye		Zosteropidae	Zosteropidae	Apalopteron familiare	Apalopteron familiare	Apalopteron_familiare	Calls include soft “pee-yu”, “weet” and “pit”
Zosteropidae	White-eyes and Yuhinas	Chlorocharis	Chlorocharis emiliae	Mountain Blackeye		Zosteropidae	Zosteropidae	Chlorocharis emiliae	Chlorocharis emiliae	Chlorocharis_emiliae	No call recordings
Zosteropidae	White-eyes and Yuhinas	Cleptornis	Cleptornis marchei	Golden White-eye		Zosteropidae	Zosteropidae	Cleptornis marchei	Cleptornis marchei	Cleptornis_marchei	Flock calls include harsh, strident, raspy “tchup”
Zosteropidae	White-eyes and Yuhinas	Dasycrotapha	Dasycrotapha speciosa	Flame-templed Babbler		Zosteropidae	Timaliidae	Dasycrotapha speciosa	Dasycrotapha speciosa	Dasycrotapha_speciosa	No call recordings
Zosteropidae	White-eyes and Yuhinas	Heleia	Heleia crassirostris	Thick-billed White-eye		Zosteropidae	Zosteropidae	Heleia crassirostris	Heleia crassirostris	Heleia_crassirostris	No call recordings
Zosteropidae	White-eyes and Yuhinas	Megazosterops	Megazosterops palauensis	Giant White-eye		Zosteropidae	Zosteropidae	Megazosterops palauensis	Megazosterops palauensis	Megazosterops_palauensis	No call recordings
Zosteropidae	White-eyes and Yuhinas	Rukia	Rukia longirostra		No song recordings
Zosteropidae	White-eyes and Yuhinas	Sterrhoptilus			No song recordings
Zosteropidae	White-eyes and Yuhinas	Tephrozosterops	Tephrozosterops stalkeri		No recordings
Zosteropidae	White-eyes and Yuhinas	Yuhina	Yuhina flavicollis	Whiskered Yuhina		Zosteropidae	Timaliidae	Yuhina flavicollis	Yuhina flavicollis	Yuhina_flavicollis	Calls include thin squeaky “swii swii-swii”
Zosteropidae	White-eyes and Yuhinas	Zosterops	Zosterops japonicus	Japanese White-eye		Zosteropidae	Zosteropidae	Zosterops japonicus	Zosterops japonicus	Zosterops_japonicus	high-pitched “teee”

## Sheet: Table S2
Table S2: Complete acoustic measurements ̶ sorted alphabetically by clade and then by family ̶ for each individual song and call, identification of the recordings used, and notes on recording quality.
Clade	Family (as per HBW)	Scientific_name (as per birdtree-org)	Common name	Vocalization type	Duration (s)	Peak freq (log10Hz)	Recording	Notes
Certhioidea	Certhiidae	Certhia_familiaris	Eurasian Treecreeper	Song	2.26	3.84323	XC356969-Waldbaumläufer, 26.02., Chevroux
Certhioidea	Certhiidae	Certhia_familiaris	Eurasian Treecreeper	Song	2.62	3.84323	XC356969-Waldbaumläufer, 26.02., Chevroux
Certhioidea	Certhiidae	Certhia_familiaris	Eurasian Treecreeper	Song	2.57	3.84323	XC356969-Waldbaumläufer, 26.02., Chevroux
Certhioidea	Certhiidae	Certhia_familiaris	Eurasian Treecreeper	Song	3.58	3.73078	XC387481-Waldbaumläufer
Certhioidea	Certhiidae	Certhia_familiaris	Eurasian Treecreeper	Song	3.88	3.70586	XC387481-Waldbaumläufer
Certhioidea	Certhiidae	Certhia_familiaris	Eurasian Treecreeper	Song	1.99	3.82413	XC405144-Trekryper XC Elton Stange AERY_NagraSeven20180309143014_009
Certhioidea	Certhiidae	Certhia_familiaris	Eurasian Treecreeper	Song	1.99	3.82672	XC405144-Trekryper XC Elton Stange AERY_NagraSeven20180309143014_009
Certhioidea	Certhiidae	Certhia_familiaris	Eurasian Treecreeper	Song	2.11	3.82413	XC405144-Trekryper XC Elton Stange AERY_NagraSeven20180309143014_009
Certhioidea	Certhiidae	Certhia_familiaris	Eurasian Treecreeper	Song	1.99	3.72346	XC405144-Trekryper XC Elton Stange AERY_NagraSeven20180309143014_009
Certhioidea	Certhiidae	Certhia_familiaris	Eurasian Treecreeper	Song	2.05	3.82672	XC405144-Trekryper XC Elton Stange AERY_NagraSeven20180309143014_009
Certhioidea	Certhiidae	Certhia_familiaris	Eurasian Treecreeper	Song	2.43	3.82672	XC410097-180406_0287_CF
Certhioidea	Certhiidae	Certhia_familiaris	Eurasian Treecreeper	Song	2.5	3.83251	XC410097-180406_0287_CF
Certhioidea	Certhiidae	Certhia_familiaris	Eurasian Treecreeper	Song	0.95	3.74741	XC416716-record1
Certhioidea	Certhiidae	Certhia_familiaris	Eurasian Treecreeper	Song	1.79	3.84073	XC416716-record1
Certhioidea	Certhiidae	Certhia_familiaris	Eurasian Treecreeper	Song	1.53	3.84572	XC416716-record1
Certhioidea	Certhiidae	Certhia_familiaris	Eurasian Treecreeper	Call	0.19	3.89653	XC390917-treecreeper amplified 26 oct
Certhioidea	Certhiidae	Certhia_familiaris	Eurasian Treecreeper	Call	0.19	3.90363	XC390917-treecreeper amplified 26 oct
Certhioidea	Certhiidae	Certhia_familiaris	Eurasian Treecreeper	Call	0.18	3.90091	XC390917-treecreeper amplified 26 oct
Certhioidea	Certhiidae	Certhia_familiaris	Eurasian Treecreeper	Call	0.17	3.89873	XC390917-treecreeper amplified 26 oct
Certhioidea	Certhiidae	Certhia_familiaris	Eurasian Treecreeper	Call	0.17	3.8791	XC390917-treecreeper amplified 26 oct
Certhioidea	Certhiidae	Certhia_familiaris	Eurasian Treecreeper	Call	0.22	3.85673	XC394417-taigaboomkruiper_castricum1
Certhioidea	Certhiidae	Certhia_familiaris	Eurasian Treecreeper	Call	0.18	3.86688	XC394417-taigaboomkruiper_castricum1
Certhioidea	Certhiidae	Certhia_familiaris	Eurasian Treecreeper	Call	0.24	3.90091	XC394417-taigaboomkruiper_castricum1
Certhioidea	Certhiidae	Certhia_familiaris	Eurasian Treecreeper	Call	0.26	3.88423	XC394417-taigaboomkruiper_castricum1
Certhioidea	Certhiidae	Certhia_familiaris	Eurasian Treecreeper	Call	0.18	3.85126	XC394417-taigaboomkruiper_castricum1
Certhioidea	Certhiidae	Certhia_familiaris	Eurasian Treecreeper	Call	0.12	3.86153	XC395588-20170330_Coutarnoux_Grimpereau des bois_02
Certhioidea	Certhiidae	Certhia_familiaris	Eurasian Treecreeper	Call	0.11	3.87216	XC395588-20170330_Coutarnoux_Grimpereau des bois_02
Certhioidea	Certhiidae	Certhia_familiaris	Eurasian Treecreeper	Call	0.1	3.86923	XC395588-20170330_Coutarnoux_Grimpereau des bois_02
Certhioidea	Certhiidae	Certhia_familiaris	Eurasian Treecreeper	Call	0.27	3.90091	XC404665-tree creeper 13 nov xeno
Certhioidea	Certhiidae	Certhia_familiaris	Eurasian Treecreeper	Call	0.29	3.88195	XC404665-tree creeper 13 nov xeno
Certhioidea	Certhiidae	Certhia_familiaris	Eurasian Treecreeper	Call	0.29	3.8791	XC404665-tree creeper 13 nov xeno
Certhioidea	Certhiidae	Certhia_familiaris	Eurasian Treecreeper	Call	0.27	3.86923	XC404665-tree creeper 13 nov xeno
Certhioidea	Certhiidae	Certhia_familiaris	Eurasian Treecreeper	Call	0.26	3.86688	XC404665-tree creeper 13 nov xeno
Certhioidea	Certhiidae	Certhia_familiaris	Eurasian Treecreeper	Call	0.18	3.90363	XC408493-020116_Certhia_familiaris_1550u_Castricum_GOKeijl
Certhioidea	Certhiidae	Certhia_familiaris	Eurasian Treecreeper	Call	0.27	3.85673	XC408493-020116_Certhia_familiaris_1550u_Castricum_GOKeijl
Certhioidea	Certhiidae	Certhia_familiaris	Eurasian Treecreeper	Call	0.22	3.85126	XC408493-020116_Certhia_familiaris_1550u_Castricum_GOKeijl
Certhioidea	Certhiidae	Certhia_familiaris	Eurasian Treecreeper	Call	0.2	3.84572	XC408493-020116_Certhia_familiaris_1550u_Castricum_GOKeijl
Certhioidea	Certhiidae	Certhia_familiaris	Eurasian Treecreeper	Call	0.23	3.84323	XC408493-020116_Certhia_familiaris_1550u_Castricum_GOKeijl
Certhioidea	Polioptilidae	Microbates_cinereiventris	Tawny-faced Gnatwren	Song	0.618	3.56229	XC186951-Microbates cinereiventris_Silanche_1065
Certhioidea	Polioptilidae	Microbates_cinereiventris	Tawny-faced Gnatwren	Song	0.65	3.56229	XC186951-Microbates cinereiventris_Silanche_1065
Certhioidea	Polioptilidae	Microbates_cinereiventris	Tawny-faced Gnatwren	Song	0.656	3.55145	XC186951-Microbates cinereiventris_Silanche_1065
Certhioidea	Polioptilidae	Microbates_cinereiventris	Tawny-faced Gnatwren	Song	0.672	3.56229	XC186951-Microbates cinereiventris_Silanche_1065
Certhioidea	Polioptilidae	Microbates_cinereiventris	Tawny-faced Gnatwren	Song	0.704	3.56229	XC186951-Microbates cinereiventris_Silanche_1065
Certhioidea	Polioptilidae	Microbates_cinereiventris	Tawny-faced Gnatwren	Song	0.371	3.50243	XC439176-tawny-faced gnatwren 1 song edited dB_PL_2018.10.17 0831
Certhioidea	Polioptilidae	Microbates_cinereiventris	Tawny-faced Gnatwren	Song	0.423	3.50243	XC439180-tawny-faced gnatwren good, edited dB_PL_2018.10.17 0829
Certhioidea	Polioptilidae	Microbates_cinereiventris	Tawny-faced Gnatwren	Song	2.083	3.81023	XC439180-tawny-faced gnatwren good, edited dB_PL_2018.10.17 0829
Certhioidea	Polioptilidae	Microbates_cinereiventris	Tawny-faced Gnatwren	Song	0.505	3.51455	XC439180-tawny-faced gnatwren good, edited dB_PL_2018.10.17 0829
Certhioidea	Polioptilidae	Microbates_cinereiventris	Tawny-faced Gnatwren	Song	0.499	3.50243	XC439180-tawny-faced gnatwren good, edited dB_PL_2018.10.17 0829
Certhioidea	Polioptilidae	Microbates_cinereiventris	Tawny-faced Gnatwren	Song	0.429	3.50243	XC439180-tawny-faced gnatwren good, edited dB_PL_2018.10.17 0829
Certhioidea	Polioptilidae	Microbates_cinereiventris	Tawny-faced Gnatwren	Call	0.255	3.86451	XC253676-Tawny-faced Gnatwren Torreón DR0000_0277
Certhioidea	Polioptilidae	Microbates_cinereiventris	Tawny-faced Gnatwren	Call	0.278	3.734	XC253676-Tawny-faced Gnatwren Torreón DR0000_0277
Certhioidea	Polioptilidae	Microbates_cinereiventris	Tawny-faced Gnatwren	Call	0.255	3.83822	XC253676-Tawny-faced Gnatwren Torreón DR0000_0277
Certhioidea	Polioptilidae	Microbates_cinereiventris	Tawny-faced Gnatwren	Call	0.226	3.8791	XC253676-Tawny-faced Gnatwren Torreón DR0000_0277
Certhioidea	Polioptilidae	Microbates_cinereiventris	Tawny-faced Gnatwren	Call	0.174	3.85914	XC253676-Tawny-faced Gnatwren Torreón DR0000_0277
Certhioidea	Polioptilidae	Microbates_cinereiventris	Tawny-faced Gnatwren	Call	1.799	3.42651	XC276190-Microbates_cinereiventris64cut3A
Certhioidea	Polioptilidae	Microbates_cinereiventris	Tawny-faced Gnatwren	Call	1.625	3.49136	XC276190-Microbates_cinereiventris64cut3A
Certhioidea	Polioptilidae	Microbates_cinereiventris	Tawny-faced Gnatwren	Call	1.602	3.42651	XC276190-Microbates_cinereiventris64cut3A
Certhioidea	Polioptilidae	Microbates_cinereiventris	Tawny-faced Gnatwren	Call	1.898	3.49136	XC276190-Microbates_cinereiventris64cut3A
Certhioidea	Polioptilidae	Microbates_cinereiventris	Tawny-faced Gnatwren	Call	0.301	3.70586	XC439177-tawny-faced gnatwren 2 calls edited dB_PL_2018.10.17 0907
Certhioidea	Polioptilidae	Microbates_cinereiventris	Tawny-faced Gnatwren	Call	0.319	3.82151	XC439177-tawny-faced gnatwren 2 calls edited dB_PL_2018.10.17 0907
Certhioidea	Polioptilidae	Polioptila_caerulea	Blue-Grey Gnatcatcher	Song	39.898	3.82282	XC144069-Blue-gray Gnatcatcher2013-4-13-1
Certhioidea	Polioptilidae	Polioptila_caerulea	Blue-Grey Gnatcatcher	Song	20.922	3.87506	XC169152-Blue-gray Gnatcatcher in small oak -FL, Tosohatchee, March 04, 2014, 0935 AM
Certhioidea	Polioptilidae	Polioptila_caerulea	Blue-Grey Gnatcatcher	Song	26.08	3.50243	XC169152-Blue-gray Gnatcatcher in small oak -FL, Tosohatchee, March 04, 2014, 0935 AM
Certhioidea	Polioptilidae	Polioptila_caerulea	Blue-Grey Gnatcatcher	Song	13.258	3.43297	XC169152-Blue-gray Gnatcatcher in small oak -FL, Tosohatchee, March 04, 2014, 0935 AM
Certhioidea	Polioptilidae	Polioptila_caerulea	Blue-Grey Gnatcatcher	Song	13.53	3.85794	XC331766-Blue-gray Gnatcatcher2016-5-16-1
Certhioidea	Polioptilidae	Polioptila_caerulea	Blue-Grey Gnatcatcher	Song	29.477	3.734	XC351751-GNATCAT_Blu-gra SSPM 2500m 061601
Certhioidea	Polioptilidae	Polioptila_caerulea	Blue-Grey Gnatcatcher	Song	10.152	3.79239	XC392842-BLUE-GRAY GNATCATCHER SOURDINE SONG SEEN OJITO DE AGUA NL OCT 3 2017 1224
Certhioidea	Polioptilidae	Polioptila_caerulea	Blue-Grey Gnatcatcher	Song	9.891	3.51455	XC392842-BLUE-GRAY GNATCATCHER SOURDINE SONG SEEN OJITO DE AGUA NL OCT 3 2017 1224
Certhioidea	Polioptilidae	Polioptila_caerulea	Blue-Grey Gnatcatcher	Song	29.303	3.47857	XC392842-BLUE-GRAY GNATCATCHER SOURDINE SONG SEEN OJITO DE AGUA NL OCT 3 2017 1224
Certhioidea	Polioptilidae	Polioptila_caerulea	Blue-Grey Gnatcatcher	Song	22.227	3.49136	XC392842-BLUE-GRAY GNATCATCHER SOURDINE SONG SEEN OJITO DE AGUA NL OCT 3 2017 1224
Certhioidea	Polioptilidae	Polioptila_caerulea	Blue-Grey Gnatcatcher	Call	2.32	3.84073	XC331771-Blue-gray Gnatcatcher2016-5-17-1
Certhioidea	Polioptilidae	Polioptila_caerulea	Blue-Grey Gnatcatcher	Call	1.525	3.8169	XC331771-Blue-gray Gnatcatcher2016-5-17-1
Certhioidea	Polioptilidae	Polioptila_caerulea	Blue-Grey Gnatcatcher	Call	0.874	3.8169	XC331771-Blue-gray Gnatcatcher2016-5-17-1
Certhioidea	Polioptilidae	Polioptila_caerulea	Blue-Grey Gnatcatcher	Call	1.088	3.81023	XC331771-Blue-gray Gnatcatcher2016-5-17-1
Certhioidea	Polioptilidae	Polioptila_caerulea	Blue-Grey Gnatcatcher	Call	1.429	3.8169	XC331771-Blue-gray Gnatcatcher2016-5-17-1
Certhioidea	Polioptilidae	Polioptila_caerulea	Blue-Grey Gnatcatcher	Call	1.616	3.79099	XC370490-20170512-0600-KS0047-US-KS-Riley-Konza Prairie Preserve-BGGN (A) calls	Used Eraser
Certhioidea	Polioptilidae	Polioptila_caerulea	Blue-Grey Gnatcatcher	Call	2.213	3.79796	XC370490-20170512-0600-KS0047-US-KS-Riley-Konza Prairie Preserve-BGGN (A) calls
Certhioidea	Polioptilidae	Polioptila_caerulea	Blue-Grey Gnatcatcher	Call	1.232	3.8169	XC370490-20170512-0600-KS0047-US-KS-Riley-Konza Prairie Preserve-BGGN (A) calls
Certhioidea	Polioptilidae	Polioptila_caerulea	Blue-Grey Gnatcatcher	Call	2.261	3.84073	XC370490-20170512-0600-KS0047-US-KS-Riley-Konza Prairie Preserve-BGGN (A) calls	Used Eraser
Certhioidea	Polioptilidae	Polioptila_caerulea	Blue-Grey Gnatcatcher	Call	1.306	3.6902	XC380645-Blue-gray Gnatcatcher, calls
Certhioidea	Polioptilidae	Polioptila_caerulea	Blue-Grey Gnatcatcher	Call	1.753	3.67486	XC380645-Blue-gray Gnatcatcher, calls
Certhioidea	Polioptilidae	Polioptila_caerulea	Blue-Grey Gnatcatcher	Call	1.648	3.91275	XC389960-160426 Kentucky Land B Lakese_Gnat
Certhioidea	Polioptilidae	Polioptila_caerulea	Blue-Grey Gnatcatcher	Call	1.344	3.80414	XC417993-Blue-gray Gnatcatcher on 5.6.18 at Lawrence Woods SNP at 1.00 for .08 _0858
Certhioidea	Polioptilidae	Polioptila_caerulea	Blue-Grey Gnatcatcher	Call	0.912	3.80414	XC417993-Blue-gray Gnatcatcher on 5.6.18 at Lawrence Woods SNP at 1.00 for .08 _0858
Certhioidea	Polioptilidae	Ramphocaenus_melanurus	Long-billed Gnatwren	Song	1.515	3.50243	XC429398-LOng-billed Gnatwren song A chiquila Qroo ago 4 816
Certhioidea	Polioptilidae	Ramphocaenus_melanurus	Long-billed Gnatwren	Song	1.671	3.49136	XC429398-LOng-billed Gnatwren song A chiquila Qroo ago 4 816
Certhioidea	Polioptilidae	Ramphocaenus_melanurus	Long-billed Gnatwren	Song	1.439	3.50243	XC429398-LOng-billed Gnatwren song A chiquila Qroo ago 4 816
Certhioidea	Polioptilidae	Ramphocaenus_melanurus	Long-billed Gnatwren	Song	1.747	3.49136	XC429398-LOng-billed Gnatwren song A chiquila Qroo ago 4 816
Certhioidea	Polioptilidae	Ramphocaenus_melanurus	Long-billed Gnatwren	Song	1.648	3.49136	XC429398-LOng-billed Gnatwren song A chiquila Qroo ago 4 816
Certhioidea	Polioptilidae	Ramphocaenus_melanurus	Long-billed Gnatwren	Song	1.893	3.4624	XC431398-180817_3160 LBGN 30ft Cris 1100 mp3 amp
Certhioidea	Polioptilidae	Ramphocaenus_melanurus	Long-billed Gnatwren	Song	2.085	3.44871	XC431398-180817_3160 LBGN 30ft Cris 1100 mp3 amp
Certhioidea	Polioptilidae	Ramphocaenus_melanurus	Long-billed Gnatwren	Song	1.462	3.49136	XC437173-long-billed gnatwren dB_Rio Caña_2018.09.30 0716
Certhioidea	Polioptilidae	Ramphocaenus_melanurus	Long-billed Gnatwren	Song	1.393	3.50243	XC437173-long-billed gnatwren dB_Rio Caña_2018.09.30 0716	Used eraser
Certhioidea	Polioptilidae	Ramphocaenus_melanurus	Long-billed Gnatwren	Song	1.3	3.50243	XC437173-long-billed gnatwren dB_Rio Caña_2018.09.30 0716
Certhioidea	Polioptilidae	Ramphocaenus_melanurus	Long-billed Gnatwren	Song	1.439	3.50243	XC437173-long-billed gnatwren dB_Rio Caña_2018.09.30 0716
Certhioidea	Polioptilidae	Ramphocaenus_melanurus	Long-billed Gnatwren	Call	0.121	3.7796	XC82390-RAMMEL50
Certhioidea	Polioptilidae	Ramphocaenus_melanurus	Long-billed Gnatwren	Call	0.121	3.76118	XC387073-Ramphocaenus melanurus 056_Venezuela, Barinas, mont, 1.03.2011,8-55, B call
Certhioidea	Polioptilidae	Ramphocaenus_melanurus	Long-billed Gnatwren	Call	0.127	3.74115	XC387073-Ramphocaenus melanurus 056_Venezuela, Barinas, mont, 1.03.2011,8-55, B call
Certhioidea	Polioptilidae	Ramphocaenus_melanurus	Long-billed Gnatwren	Call	0.133	3.65896	XC387073-Ramphocaenus melanurus 056_Venezuela, Barinas, mont, 1.03.2011,8-55, B call
Certhioidea	Sittidae	Salpornis_spilonotus	African Spotted Creeper	Song	2.548	3.7796	XC127888-1116_064613_SpottedCreeper_edt
Certhioidea	Sittidae	Salpornis_spilonotus	African Spotted Creeper	Song	2.031	3.81023	XC127888-1116_064613_SpottedCreeper_edt
Certhioidea	Sittidae	Salpornis_spilonotus	African Spotted Creeper	Song	4.452	3.77379	XC127890-1116_064724_SpottedCreeper_edt
Certhioidea	Sittidae	Salpornis_spilonotus	African Spotted Creeper	Song	2.432	3.76716	XC127890-1116_064724_SpottedCreeper_edt
Certhioidea	Sittidae	Salpornis_spilonotus	African Spotted Creeper	Song	4.545	3.77379	XC410291-rdb_1116_064724_2011-11-16_06h47_AfricanSpottedCreeper_Hawassa
Certhioidea	Sittidae	Salpornis_spilonotus	African Spotted Creeper	Song	2.472	3.76716	XC410291-rdb_1116_064724_2011-11-16_06h47_AfricanSpottedCreeper_Hawassa
Certhioidea	Sittidae	Salpornis_spilonotus	African Spotted Creeper	Call	0.096	3.90091	XC278227-Spotted Creeper2015-1-8-1
Certhioidea	Sittidae	Salpornis_spilonotus	African Spotted Creeper	Call	0.816	3.84073	XC298690-Salpornis_salvadori_nom-FL family of3 Dzalanyama ridge 27Nov15 8.10am LS118413a
Certhioidea	Sittidae	Salpornis_spilonotus	African Spotted Creeper	Call	0.874	3.84073	XC298690-Salpornis_salvadori_nom-FL family of3 Dzalanyama ridge 27Nov15 8.10am LS118413a
Certhioidea	Sittidae	Salpornis_spilonotus	African Spotted Creeper	Call	0.981	3.84696	XC298690-Salpornis_salvadori_nom-FL family of3 Dzalanyama ridge 27Nov15 8.10am LS118413a
Certhioidea	Sittidae	Salpornis_spilonotus	African Spotted Creeper	Call	1.301	3.8169	XC298692-Salpornis_salvadori_nom-FL calls Dzalanyama ridge 27Nov15 8.08am LS118411b
Certhioidea	Sittidae	Salpornis_spilonotus	African Spotted Creeper	Call	0.901	3.8293	XC298692-Salpornis_salvadori_nom-FL calls Dzalanyama ridge 27Nov15 8.08am LS118411b
Certhioidea	Sittidae	Salpornis_spilonotus	African Spotted Creeper	Call	0.837	3.85248	XC298692-Salpornis_salvadori_nom-FL calls Dzalanyama ridge 27Nov15 8.08am LS118411b
Certhioidea	Sittidae	Sitta_europaea	Wood Nuthatch	Song	1.88	3.51455	XC407238-Eurasian Nuthatch_Asama_Yong Ding Li
Certhioidea	Sittidae	Sitta_europaea	Wood Nuthatch	Song	2.211	3.49136	XC407238-Eurasian Nuthatch_Asama_Yong Ding Li
Certhioidea	Sittidae	Sitta_europaea	Wood Nuthatch	Song	1.248	3.51455	XC407238-Eurasian Nuthatch_Asama_Yong Ding Li
Certhioidea	Sittidae	Sitta_europaea	Wood Nuthatch	Song	1.265	3.51455	XC407238-Eurasian Nuthatch_Asama_Yong Ding Li
Certhioidea	Sittidae	Sitta_europaea	Wood Nuthatch	Song	1.259	3.52504	XC407238-Eurasian Nuthatch_Asama_Yong Ding Li
Certhioidea	Sittidae	Sitta_europaea	Wood Nuthatch	Song	1.259	3.49136	XC408074-kleiber0748
Certhioidea	Sittidae	Sitta_europaea	Wood Nuthatch	Song	1.248	3.49136	XC408074-kleiber0748
Certhioidea	Sittidae	Sitta_europaea	Wood Nuthatch	Song	1.172	3.49136	XC408074-kleiber0748
Certhioidea	Sittidae	Sitta_europaea	Wood Nuthatch	Song	0.957	3.47857	XC408074-kleiber0748
Certhioidea	Sittidae	Sitta_europaea	Wood Nuthatch	Song	0.952	3.49136	XC408074-kleiber0748
Certhioidea	Sittidae	Sitta_europaea	Wood Nuthatch	Song	1.28	3.47712	XC410713-Nuthatch singing very good 2018 05 04 Coldfall Wood_346_cropped
Certhioidea	Sittidae	Sitta_europaea	Wood Nuthatch	Song	1.696	3.44871	XC410713-Nuthatch singing very good 2018 05 04 Coldfall Wood_346_cropped
Certhioidea	Sittidae	Sitta_europaea	Wood Nuthatch	Song	0.906	3.4624	XC410713-Nuthatch singing very good 2018 05 04 Coldfall Wood_346_cropped
Certhioidea	Sittidae	Sitta_europaea	Wood Nuthatch	Song	1.741	3.49136	XC411473-Nuthatch, 26.03., song, Elfenau, BE
Certhioidea	Sittidae	Sitta_europaea	Wood Nuthatch	Song	1.491	3.47857	XC411473-Nuthatch, 26.03., song, Elfenau, BE
Certhioidea	Sittidae	Sitta_europaea	Wood Nuthatch	Song	2.083	3.51455	XC416632-LS109062 Nuthatch song A
Certhioidea	Sittidae	Sitta_europaea	Wood Nuthatch	Song	1.364	3.52504	XC416632-LS109062 Nuthatch song A
Certhioidea	Sittidae	Sitta_europaea	Wood Nuthatch	Song	1.7	3.51455	XC416632-LS109062 Nuthatch song A
Certhioidea	Sittidae	Sitta_europaea	Wood Nuthatch	Song	1.875	3.51455	XC416632-LS109062 Nuthatch song A
Certhioidea	Sittidae	Sitta_europaea	Wood Nuthatch	Song	1.52	3.52504	XC416632-LS109062 Nuthatch song A
Certhioidea	Sittidae	Sitta_europaea	Wood Nuthatch	Call	0.021	3.82282	XC122178-Sitta_europaea_Poland_Jarek_Matusiak_2013020-03
Certhioidea	Sittidae	Sitta_europaea	Wood Nuthatch	Call	0.021	3.8169	XC122178-Sitta_europaea_Poland_Jarek_Matusiak_2013020-03
Certhioidea	Sittidae	Sitta_europaea	Wood Nuthatch	Call	0.021	3.8169	XC122178-Sitta_europaea_Poland_Jarek_Matusiak_2013020-03
Certhioidea	Sittidae	Sitta_europaea	Wood Nuthatch	Call	0.021	3.81023	XC122178-Sitta_europaea_Poland_Jarek_Matusiak_2013020-03
Certhioidea	Sittidae	Sitta_europaea	Wood Nuthatch	Call	0.021	3.81023	XC122178-Sitta_europaea_Poland_Jarek_Matusiak_2013020-03
Certhioidea	Sittidae	Sitta_europaea	Wood Nuthatch	Call	0.023	3.81558	XC148605-Notvacka-fodosok-(2013-04-06 19.22)-LS113205
Certhioidea	Sittidae	Sitta_europaea	Wood Nuthatch	Call	0.029	3.79796	XC148605-Notvacka-fodosok-(2013-04-06 19.22)-LS113205
Certhioidea	Sittidae	Sitta_europaea	Wood Nuthatch	Call	0.081	3.88423	XC285636-LS_57993 Nuthatch call A
Certhioidea	Sittidae	Sitta_europaea	Wood Nuthatch	Call	0.034	3.86451	XC282152-sitta europaea 3 real de la jara 17-06-2015
Certhioidea	Sittidae	Sitta_europaea	Wood Nuthatch	Call	0.046	3.82151	XC282152-sitta europaea 3 real de la jara 17-06-2015
Certhioidea	Sittidae	Sitta_europaea	Wood Nuthatch	Call	0.04	3.82672	XC282152-sitta europaea 3 real de la jara 17-06-2015
Certhioidea	Sittidae	Sitta_europaea	Wood Nuthatch	Call	0.081	3.86451	XC355897-Eurasian Nuthatch (ssp amurenis) C&FC 20160515 1505 RUS OA Muraviovka Park TW LS_5
Certhioidea	Sittidae	Tichodroma_muraria	Wallcreeper	Song	6.309	3.11727	XC247812-SP_China_2014_-_Wallcreeper_song_(Baxi)
Certhioidea	Sittidae	Tichodroma_muraria	Wallcreeper	Song	1.349	3.57403	XC247812-SP_China_2014_-_Wallcreeper_song_(Baxi)
Certhioidea	Sittidae	Tichodroma_muraria	Wallcreeper	Song	1.402	3.57403	XC247812-SP_China_2014_-_Wallcreeper_song_(Baxi)
Certhioidea	Sittidae	Tichodroma_muraria	Wallcreeper	Song	1.402	3.66181	XC247812-SP_China_2014_-_Wallcreeper_song_(Baxi)
Certhioidea	Sittidae	Tichodroma_muraria	Wallcreeper	Song	1.653	3.59439	XC247812-SP_China_2014_-_Wallcreeper_song_(Baxi)
Certhioidea	Sittidae	Tichodroma_muraria	Wallcreeper	Song	2.469	3.48996	XC416860-Wallcreeper
Certhioidea	Sittidae	Tichodroma_muraria	Wallcreeper	Call	0.234	3.57403	XC411936-Tichodroma_muraria_nepalensis-FL calls Boga Bogt 26May17 6.27pm 2450m LS111751b
Certhioidea	Sittidae	Tichodroma_muraria	Wallcreeper	Call	0.197	3.56229	XC411936-Tichodroma_muraria_nepalensis-FL calls Boga Bogt 26May17 6.27pm 2450m LS111751b
Certhioidea	Sittidae	Tichodroma_muraria	Wallcreeper	Call	0.24	3.57403	XC411936-Tichodroma_muraria_nepalensis-FL calls Boga Bogt 26May17 6.27pm 2450m LS111751b
Certhioidea	Sittidae	Tichodroma_muraria	Wallcreeper	Call	0.757	3.53908	XC411937-Tichodroma_muraria_nepalensis-FL flight Boga Bogt 26May17 6.28pm 2450m LS111751a
Certhioidea	Sittidae	Tichodroma_muraria	Wallcreeper	Call	0.89	3.56229	XC411937-Tichodroma_muraria_nepalensis-FL flight Boga Bogt 26May17 6.28pm 2450m LS111751a
Certhioidea	Sittidae	Tichodroma_muraria	Wallcreeper	Call	0.784	3.55145	XC411937-Tichodroma_muraria_nepalensis-FL flight Boga Bogt 26May17 6.28pm 2450m LS111751a
Certhioidea	Sittidae	Tichodroma_muraria	Wallcreeper	Call	0.373	3.57403	XC411937-Tichodroma_muraria_nepalensis-FL flight Boga Bogt 26May17 6.28pm 2450m LS111751a
Certhioidea	Sittidae	Tichodroma_muraria	Wallcreeper	Call	0.8	3.55145	XC411937-Tichodroma_muraria_nepalensis-FL flight Boga Bogt 26May17 6.28pm 2450m LS111751a
Certhioidea	Troglodytidae	Campylorhynchus_zonatus	Band-backed Wren	Song	3.831	3.27646	XC331706-BAND-BACKED WREN CALLS COSOMALOAPAN
Certhioidea	Troglodytidae	Campylorhynchus_zonatus	Band-backed Wren	Song	2.339	3.68305	XC331706-BAND-BACKED WREN CALLS COSOMALOAPAN
Certhioidea	Troglodytidae	Campylorhynchus_zonatus	Band-backed Wren	Song	7.941	3.75435	XC367544-band-backed wren pair_Fortuna_2017.05.01 0950
Certhioidea	Troglodytidae	Campylorhynchus_zonatus	Band-backed Wren	Song	5.955	3.76118	XC367544-band-backed wren pair_Fortuna_2017.05.01 0950
Certhioidea	Troglodytidae	Campylorhynchus_zonatus	Band-backed Wren	Song	7.233	3.76118	XC367544-band-backed wren pair_Fortuna_2017.05.01 0950
Certhioidea	Troglodytidae	Campylorhynchus_zonatus	Band-backed Wren	Song	7.238	3.76118	XC367544-band-backed wren pair_Fortuna_2017.05.01 0950
Certhioidea	Troglodytidae	Campylorhynchus_zonatus	Band-backed Wren	Call	0.238	3.74115	XC310895-band-backed wren
Certhioidea	Troglodytidae	Campylorhynchus_zonatus	Band-backed Wren	Call	0.121	3.75435	XC310895-band-backed wren
Certhioidea	Troglodytidae	Campylorhynchus_zonatus	Band-backed Wren	Call	0.11	3.72754	XC310895-band-backed wren
Certhioidea	Troglodytidae	Campylorhynchus_zonatus	Band-backed Wren	Call	0.087	3.45332	XC310895-band-backed wren
Certhioidea	Troglodytidae	Campylorhynchus_zonatus	Band-backed Wren	Call	0.081	3.72754	XC310895-band-backed wren
Certhioidea	Troglodytidae	Campylorhynchus_zonatus	Band-backed Wren	Call	0.11	3.71265	XC328551-BAnd-backed Wren call tebanca
Certhioidea	Troglodytidae	Campylorhynchus_zonatus	Band-backed Wren	Call	0.098	3.72016	XC328551-BAnd-backed Wren call tebanca
Certhioidea	Troglodytidae	Campylorhynchus_zonatus	Band-backed Wren	Call	0.104	3.72016	XC328551-BAnd-backed Wren call tebanca
Certhioidea	Troglodytidae	Campylorhynchus_zonatus	Band-backed Wren	Call	0.116	3.42651	XC328551-BAnd-backed Wren call tebanca
Certhioidea	Troglodytidae	Campylorhynchus_zonatus	Band-backed Wren	Call	0.104	3.33244	XC328551-BAnd-backed Wren call tebanca
Certhioidea	Troglodytidae	Campylorhynchus_zonatus	Band-backed Wren	Call	0.069	3.70586	XC367133-campy
Certhioidea	Troglodytidae	Campylorhynchus_zonatus	Band-backed Wren	Call	0.092	3.6902	XC367133-campy
Certhioidea	Troglodytidae	Campylorhynchus_zonatus	Band-backed Wren	Call	0.075	3.3962	XC367133-campy
Certhioidea	Troglodytidae	Campylorhynchus_zonatus	Band-backed Wren	Call	0.092	3.6981	XC367133-campy
Certhioidea	Troglodytidae	Campylorhynchus_zonatus	Band-backed Wren	Call	0.075	3.68305	XC367133-campy
Certhioidea	Troglodytidae	Catherpes_mexicanus	Canyon Wren	Song	4.934	3.58771	XC412331-ZOOM0043CerroCanyonWren10Ap18
Certhioidea	Troglodytidae	Catherpes_mexicanus	Canyon Wren	Song	2.681	3.57749	XC412331-ZOOM0043CerroCanyonWren10Ap18
Certhioidea	Troglodytidae	Catherpes_mexicanus	Canyon Wren	Song	3.233	3.58771	XC412331-ZOOM0043CerroCanyonWren10Ap18
Certhioidea	Troglodytidae	Catherpes_mexicanus	Canyon Wren	Song	5.079	3.54777	XC412331-ZOOM0043CerroCanyonWren10Ap18
Certhioidea	Troglodytidae	Catherpes_mexicanus	Canyon Wren	Song	4.376	3.53656	XC412331-ZOOM0043CerroCanyonWren10Ap18
Certhioidea	Troglodytidae	Catherpes_mexicanus	Canyon Wren	Song	4.649	3.60638	XC419037-Canyon Wren song repsa
Certhioidea	Troglodytidae	Catherpes_mexicanus	Canyon Wren	Song	4.051	3.49136	XC419037-Canyon Wren song repsa
Certhioidea	Troglodytidae	Catherpes_mexicanus	Canyon Wren	Song	4.214	3.60638	XC419037-Canyon Wren song repsa
Certhioidea	Troglodytidae	Catherpes_mexicanus	Canyon Wren	Song	4.162	3.49136	XC419037-Canyon Wren song repsa
Certhioidea	Troglodytidae	Catherpes_mexicanus	Canyon Wren	Song	2.745	3.49136	XC419037-Canyon Wren song repsa
Certhioidea	Troglodytidae	Catherpes_mexicanus	Canyon Wren	Song	3.256	3.55751	XC435743-180815_04-Canyon Wren_Box Canyon
Certhioidea	Troglodytidae	Catherpes_mexicanus	Canyon Wren	Song	3.041	3.5682	XC435743-180815_04-Canyon Wren_Box Canyon
Certhioidea	Troglodytidae	Catherpes_mexicanus	Canyon Wren	Song	3.088	3.57749	XC435743-180815_04-Canyon Wren_Box Canyon
Certhioidea	Troglodytidae	Catherpes_mexicanus	Canyon Wren	Call	0.133	3.5682	XC338027-WREN_Canyon_c nom Santa Rosa Rd 900m 081713 0655
Certhioidea	Troglodytidae	Catherpes_mexicanus	Canyon Wren	Call	0.145	3.58771	XC338027-WREN_Canyon_c nom Santa Rosa Rd 900m 081713 0655
Certhioidea	Troglodytidae	Catherpes_mexicanus	Canyon Wren	Call	0.139	3.58771	XC338027-WREN_Canyon_c nom Santa Rosa Rd 900m 081713 0655
Certhioidea	Troglodytidae	Catherpes_mexicanus	Canyon Wren	Call	0.145	3.5977	XC338027-WREN_Canyon_c nom Santa Rosa Rd 900m 081713 0655
Certhioidea	Troglodytidae	Catherpes_mexicanus	Canyon Wren	Call	0.121	3.58771	XC338027-WREN_Canyon_c nom Santa Rosa Rd 900m 081713 0655
Certhioidea	Troglodytidae	Catherpes_mexicanus	Canyon Wren	Call	0.365	3.61595	XC351126-WREN_Canyon_c 3x Chimney Cr 1700m 070700 0905
Certhioidea	Troglodytidae	Catherpes_mexicanus	Canyon Wren	Call	0.133	3.58771	XC351126-WREN_Canyon_c 3x Chimney Cr 1700m 070700 0905
Certhioidea	Troglodytidae	Catherpes_mexicanus	Canyon Wren	Call	0.116	3.61595	XC380629-Canyon Wren, Buzzy calls
Certhioidea	Troglodytidae	Catherpes_mexicanus	Canyon Wren	Call	0.11	3.60638	XC380629-Canyon Wren, Buzzy calls
Certhioidea	Troglodytidae	Catherpes_mexicanus	Canyon Wren	Call	0.116	3.60638	XC380629-Canyon Wren, Buzzy calls
Certhioidea	Troglodytidae	Catherpes_mexicanus	Canyon Wren	Call	0.087	3.62531	XC380629-Canyon Wren, Buzzy calls
Certhioidea	Troglodytidae	Catherpes_mexicanus	Canyon Wren	Call	0.069	3.61595	XC380629-Canyon Wren, Buzzy calls
Certhioidea	Troglodytidae	Cinnycerthia_olivascens	Sharpe's Wren	Song	10.805	3.53908	XC186578-Cinnycerthia olivascens_Bella Vista_1139
Certhioidea	Troglodytidae	Cinnycerthia_olivascens	Sharpe's Wren	Song	8.069	3.44871	XC186578-Cinnycerthia olivascens_Bella Vista_1139
Certhioidea	Troglodytidae	Cinnycerthia_olivascens	Sharpe's Wren	Song	5.92	3.4624	XC186578-Cinnycerthia olivascens_Bella Vista_1139
Certhioidea	Troglodytidae	Cinnycerthia_olivascens	Sharpe's Wren	Song	4.058	3.53908	XC186578-Cinnycerthia olivascens_Bella Vista_1139
Certhioidea	Troglodytidae	Cinnycerthia_olivascens	Sharpe's Wren	Song	4.115	3.31387	XC273931-Sharpe's Wren song
Certhioidea	Troglodytidae	Cinnycerthia_olivascens	Sharpe's Wren	Song	4.957	3.46538	XC273931-Sharpe's Wren song
Certhioidea	Troglodytidae	Cinnycerthia_olivascens	Sharpe's Wren	Song	2.78	3.31387	XC273931-Sharpe's Wren song
Certhioidea	Troglodytidae	Cinnycerthia_olivascens	Sharpe's Wren	Song	2.948	3.53656	XC403303-170304-005_Cinnycerthia_olivascens_2_lapastora_otu
Certhioidea	Troglodytidae	Cinnycerthia_olivascens	Sharpe's Wren	Song	2.861	3.53656	XC403303-170304-005_Cinnycerthia_olivascens_2_lapastora_otu
Certhioidea	Troglodytidae	Cinnycerthia_olivascens	Sharpe's Wren	Song	4.858	3.54777	XC403303-170304-005_Cinnycerthia_olivascens_2_lapastora_otu
Certhioidea	Troglodytidae	Cinnycerthia_olivascens	Sharpe's Wren	Call	0.058	3.70586	XC261068-74.007.12.Sepia-brown_Wren
Certhioidea	Troglodytidae	Cinnycerthia_olivascens	Sharpe's Wren	Call	0.133	3.65031	XC261068-74.007.12.Sepia-brown_Wren
Certhioidea	Troglodytidae	Cinnycerthia_olivascens	Sharpe's Wren	Call	0.185	3.74741	XC261068-74.007.12.Sepia-brown_Wren
Certhioidea	Troglodytidae	Cinnycerthia_olivascens	Sharpe's Wren	Call	0.168	3.76118	XC261068-74.007.12.Sepia-brown_Wren
Certhioidea	Troglodytidae	Cinnycerthia_olivascens	Sharpe's Wren	Call	0.156	3.58771	XC261068-74.007.12.Sepia-brown_Wren
Certhioidea	Troglodytidae	Cinnycerthia_olivascens	Sharpe's Wren	Call	0.116	3.65031	XC275544-74.007.23.Sepia-brown_Wren
Certhioidea	Troglodytidae	Cinnycerthia_olivascens	Sharpe's Wren	Call	0.139	3.67486	XC275544-74.007.23.Sepia-brown_Wren
Certhioidea	Troglodytidae	Cinnycerthia_olivascens	Sharpe's Wren	Call	0.121	3.65896	XC275544-74.007.23.Sepia-brown_Wren
Certhioidea	Troglodytidae	Cinnycerthia_olivascens	Sharpe's Wren	Call	0.11	3.65896	XC275544-74.007.23.Sepia-brown_Wren
Certhioidea	Troglodytidae	Cinnycerthia_olivascens	Sharpe's Wren	Call	0.053	3.43297	XC354114-SharpesWren_Colombia_123016_call
Certhioidea	Troglodytidae	Cinnycerthia_olivascens	Sharpe's Wren	Call	0.069	3.22531	XC354114-SharpesWren_Colombia_123016_call
Certhioidea	Troglodytidae	Cinnycerthia_olivascens	Sharpe's Wren	Call	0.085	3.25042	XC354114-SharpesWren_Colombia_123016_call
Certhioidea	Troglodytidae	Cinnycerthia_olivascens	Sharpe's Wren	Call	0.064	3.77815	XC354114-SharpesWren_Colombia_123016_call
Certhioidea	Troglodytidae	Cinnycerthia_olivascens	Sharpe's Wren	Call	0.058	3.27184	XC354114-SharpesWren_Colombia_123016_call
Certhioidea	Troglodytidae	Cistothorus_palustris	Marsh Wren	Song	2.914	3.7796	XC253310-Cisthotorus palustris
Certhioidea	Troglodytidae	Cistothorus_palustris	Marsh Wren	Song	1.77	3.7796	XC253310-Cisthotorus palustris
Certhioidea	Troglodytidae	Cistothorus_palustris	Marsh Wren	Song	0.748	3.61595	XC253310-Cisthotorus palustris
Certhioidea	Troglodytidae	Cistothorus_palustris	Marsh Wren	Song	1.062	3.74741	XC253310-Cisthotorus palustris
Certhioidea	Troglodytidae	Cistothorus_palustris	Marsh Wren	Song	0.905	3.77379	XC253310-Cisthotorus palustris
Certhioidea	Troglodytidae	Cistothorus_palustris	Marsh Wren	Song	1.248	3.79099	XC408576-Cistothorus_palustris_(clarkae)-FL song Upper Newport Bay Nature Preserve, Orange Co 17May15 6.38am LS116403a
Certhioidea	Troglodytidae	Cistothorus_palustris	Marsh Wren	Song	1.168	3.74974	XC408576-Cistothorus_palustris_(clarkae)-FL song Upper Newport Bay Nature Preserve, Orange Co 17May15 6.38am LS116403a
Certhioidea	Troglodytidae	Cistothorus_palustris	Marsh Wren	Song	1.2	3.72754	XC408576-Cistothorus_palustris_(clarkae)-FL song Upper Newport Bay Nature Preserve, Orange Co 17May15 6.38am LS116403a
Certhioidea	Troglodytidae	Cistothorus_palustris	Marsh Wren	Song	1.178	3.7348	XC408576-Cistothorus_palustris_(clarkae)-FL song Upper Newport Bay Nature Preserve, Orange Co 17May15 6.38am LS116403a
Certhioidea	Troglodytidae	Cistothorus_palustris	Marsh Wren	Song	1.248	3.74974	XC408576-Cistothorus_palustris_(clarkae)-FL song Upper Newport Bay Nature Preserve, Orange Co 17May15 6.38am LS116403a
Certhioidea	Troglodytidae	Cistothorus_palustris	Marsh Wren	Song	2.608	3.4624	XC436849-180918_01 Marsh Wren Gloyd Seeps
Certhioidea	Troglodytidae	Cistothorus_palustris	Marsh Wren	Song	10.432	3.56229	XC436849-180918_01 Marsh Wren Gloyd Seeps
Certhioidea	Troglodytidae	Cistothorus_palustris	Marsh Wren	Song	1.744	3.64345	XC436849-180918_01 Marsh Wren Gloyd Seeps
Certhioidea	Troglodytidae	Cistothorus_palustris	Marsh Wren	Song	3.37	3.67943	XC436849-180918_01 Marsh Wren Gloyd Seeps
Certhioidea	Troglodytidae	Cistothorus_palustris	Marsh Wren	Song	6.576	3.48996	XC436849-180918_01 Marsh Wren Gloyd Seeps
Certhioidea	Troglodytidae	Cistothorus_palustris	Marsh Wren	Call	0.029	3.76118	XC302564-MAWR_HY_call_Revelstoke_5Sep2013_0700
Certhioidea	Troglodytidae	Cistothorus_palustris	Marsh Wren	Call	0.029	3.70586	XC302564-MAWR_HY_call_Revelstoke_5Sep2013_0700
Certhioidea	Troglodytidae	Cistothorus_palustris	Marsh Wren	Call	0.029	3.6981	XC302564-MAWR_HY_call_Revelstoke_5Sep2013_0700
Certhioidea	Troglodytidae	Cistothorus_palustris	Marsh Wren	Call	0.034	3.76716	XC302564-MAWR_HY_call_Revelstoke_5Sep2013_0700
Certhioidea	Troglodytidae	Cistothorus_palustris	Marsh Wren	Call	0.04	3.71265	XC302564-MAWR_HY_call_Revelstoke_5Sep2013_0700
Certhioidea	Troglodytidae	Cistothorus_palustris	Marsh Wren	Call	0.029	3.60638	XC347191-160807_0824 0730 stclair SG_Marsh Wren-
Certhioidea	Troglodytidae	Cistothorus_palustris	Marsh Wren	Call	0.04	3.62531	XC347191-160807_0824 0730 stclair SG_Marsh Wren-
Certhioidea	Troglodytidae	Cistothorus_palustris	Marsh Wren	Call	0.04	3.70586	XC347191-160807_0824 0730 stclair SG_Marsh Wren-
Certhioidea	Troglodytidae	Cistothorus_palustris	Marsh Wren	Call	0.029	3.70586	XC347191-160807_0824 0730 stclair SG_Marsh Wren-
Certhioidea	Troglodytidae	Cistothorus_palustris	Marsh Wren	Call	0.04	3.5977	XC347191-160807_0824 0730 stclair SG_Marsh Wren-
Certhioidea	Troglodytidae	Cistothorus_palustris	Marsh Wren	Call	0.026	3.75664	XC387315-MAWR - Call - Prairie Green - 2017-09-20 07_09_01
Certhioidea	Troglodytidae	Cistothorus_palustris	Marsh Wren	Call	0.032	3.74974	XC387315-MAWR - Call - Prairie Green - 2017-09-20 07_09_01
Certhioidea	Troglodytidae	Cistothorus_palustris	Marsh Wren	Call	0.026	3.57403	XC387315-MAWR - Call - Prairie Green - 2017-09-20 07_09_01
Certhioidea	Troglodytidae	Cistothorus_palustris	Marsh Wren	Call	0.026	3.77085	XC387315-MAWR - Call - Prairie Green - 2017-09-20 07_09_01
Certhioidea	Troglodytidae	Cistothorus_palustris	Marsh Wren	Call	0.026	3.80414	XC387315-MAWR - Call - Prairie Green - 2017-09-20 07_09_01
Certhioidea	Troglodytidae	Cyphorhinus_thoracicus	Southern Chestnut-breasted Wren	Song	1.706	3.40312	XC45784-Chestnut-breasted Wren2009-11-8-5
Certhioidea	Troglodytidae	Cyphorhinus_thoracicus	Southern Chestnut-breasted Wren	Song	1.61	3.4183	XC45784-Chestnut-breasted Wren2009-11-8-5
Certhioidea	Troglodytidae	Cyphorhinus_thoracicus	Southern Chestnut-breasted Wren	Song	2.506	3.4183	XC45784-Chestnut-breasted Wren2009-11-8-5
Certhioidea	Troglodytidae	Cyphorhinus_thoracicus	Southern Chestnut-breasted Wren	Song	1.829	3.40312	XC45784-Chestnut-breasted Wren2009-11-8-5
Certhioidea	Troglodytidae	Cyphorhinus_thoracicus	Southern Chestnut-breasted Wren	Song	2.378	3.63448	XC45784-Chestnut-breasted Wren2009-11-8-5
Certhioidea	Troglodytidae	Cyphorhinus_thoracicus	Southern Chestnut-breasted Wren	Song	9.131	3.29667	XC117830-Track 12
Certhioidea	Troglodytidae	Cyphorhinus_thoracicus	Southern Chestnut-breasted Wren	Song	6.147	3.33244	XC425982-Cyphorhinus_thoracicus2
Certhioidea	Troglodytidae	Cyphorhinus_thoracicus	Southern Chestnut-breasted Wren	Call	0.058	3.25042	XC45785-Chestnut-breasted Wren2009-11-8calls1
Certhioidea	Troglodytidae	Cyphorhinus_thoracicus	Southern Chestnut-breasted Wren	Call	0.053	3.11727	XC45785-Chestnut-breasted Wren2009-11-8calls1
Certhioidea	Troglodytidae	Cyphorhinus_thoracicus	Southern Chestnut-breasted Wren	Call	0.053	3.22531	XC45785-Chestnut-breasted Wren2009-11-8calls1
Certhioidea	Troglodytidae	Cyphorhinus_thoracicus	Southern Chestnut-breasted Wren	Call	0.058	3.22531	XC45785-Chestnut-breasted Wren2009-11-8calls1
Certhioidea	Troglodytidae	Cyphorhinus_thoracicus	Southern Chestnut-breasted Wren	Call	0.058	3.2014	XC45785-Chestnut-breasted Wren2009-11-8calls1
Certhioidea	Troglodytidae	Cyphorhinus_thoracicus	Southern Chestnut-breasted Wren	Call	0.052	3.19033	XC277132-Cyphorhinus thoracicus140805_T1102
Certhioidea	Troglodytidae	Cyphorhinus_thoracicus	Southern Chestnut-breasted Wren	Call	0.052	3.13672	XC277132-Cyphorhinus thoracicus140805_T1102
Certhioidea	Troglodytidae	Cyphorhinus_thoracicus	Southern Chestnut-breasted Wren	Call	0.052	3.19033	XC277132-Cyphorhinus thoracicus140805_T1102
Certhioidea	Troglodytidae	Cyphorhinus_thoracicus	Southern Chestnut-breasted Wren	Call	0.052	3.23553	XC277132-Cyphorhinus thoracicus140805_T1102
Certhioidea	Troglodytidae	Cyphorhinus_thoracicus	Southern Chestnut-breasted Wren	Call	0.052	3.19033	XC277132-Cyphorhinus thoracicus140805_T1102
Certhioidea	Troglodytidae	Cyphorhinus_thoracicus	Southern Chestnut-breasted Wren	Call	0.069	3.36922	XC354278-ChestnutBreastedWren_Colombia_011317_call
Certhioidea	Troglodytidae	Cyphorhinus_thoracicus	Southern Chestnut-breasted Wren	Call	0.053	3.35218	XC354278-ChestnutBreastedWren_Colombia_011317_call
Certhioidea	Troglodytidae	Cyphorhinus_thoracicus	Southern Chestnut-breasted Wren	Call	0.064	3.27184	XC354278-ChestnutBreastedWren_Colombia_011317_call
Certhioidea	Troglodytidae	Cyphorhinus_thoracicus	Southern Chestnut-breasted Wren	Call	0.037	3.35218	XC354278-ChestnutBreastedWren_Colombia_011317_call
Certhioidea	Troglodytidae	Cyphorhinus_thoracicus	Southern Chestnut-breasted Wren	Call	0.037	3.35218	XC354278-ChestnutBreastedWren_Colombia_011317_call
Certhioidea	Troglodytidae	Ferminia_cerverai	Zapata Wren	Song	1.84	3.64246	XC105960-Ferminia_cerverai
Certhioidea	Troglodytidae	Ferminia_cerverai	Zapata Wren	Song	4.533	3.51455	XC105960-Ferminia_cerverai
Certhioidea	Troglodytidae	Ferminia_cerverai	Zapata Wren	Song	1.799	3.64246	XC105960-Ferminia_cerverai
Certhioidea	Troglodytidae	Ferminia_cerverai	Zapata Wren	Song	1.718	3.79796	XC105960-Ferminia_cerverai
Certhioidea	Troglodytidae	Ferminia_cerverai	Zapata Wren	Song	1.938	3.47857	XC105960-Ferminia_cerverai
Certhioidea	Troglodytidae	Ferminia_cerverai	Zapata Wren	Song	2.373	3.87506	XC256894-Zapata Wren (song, Cuba, Zapata, apr2015, 2)
Certhioidea	Troglodytidae	Ferminia_cerverai	Zapata Wren	Song	1.114	3.4624	XC256894-Zapata Wren (song, Cuba, Zapata, apr2015, 2)
Certhioidea	Troglodytidae	Ferminia_cerverai	Zapata Wren	Song	1.802	3.68753	XC256894-Zapata Wren (song, Cuba, Zapata, apr2015, 2)
Certhioidea	Troglodytidae	Ferminia_cerverai	Zapata Wren	Song	2.117	3.76418	XC256894-Zapata Wren (song, Cuba, Zapata, apr2015, 2)
Certhioidea	Troglodytidae	Ferminia_cerverai	Zapata Wren	Song	1.648	3.57403	XC256894-Zapata Wren (song, Cuba, Zapata, apr2015, 2)
Certhioidea	Troglodytidae	Ferminia_cerverai	Zapata Wren	Song	1.61	3.72016	XC318150-141228_04 - Zapata Wren - good
Certhioidea	Troglodytidae	Ferminia_cerverai	Zapata Wren	Song	1.989	3.70415	XC318150-141228_04 - Zapata Wren - good
Certhioidea	Troglodytidae	Ferminia_cerverai	Zapata Wren	Song	1.589	3.72016	XC318150-141228_04 - Zapata Wren - good
Certhioidea	Troglodytidae	Ferminia_cerverai	Zapata Wren	Song	1.69	3.70415	XC318150-141228_04 - Zapata Wren - good
Certhioidea	Troglodytidae	Ferminia_cerverai	Zapata Wren	Song	1.482	3.72016	XC318150-141228_04 - Zapata Wren - good
Certhioidea	Troglodytidae	Ferminia_cerverai	Zapata Wren	Call	0.09	3.54158	XC83019-zapata wren female contact call 2
Certhioidea	Troglodytidae	Ferminia_cerverai	Zapata Wren	Call	0.01	3.40312	XC318329-141228_02 - Zapata Wren
Certhioidea	Troglodytidae	Ferminia_cerverai	Zapata Wren	Call	0.016	3.38561	XC318329-141228_02 - Zapata Wren
Certhioidea	Troglodytidae	Ferminia_cerverai	Zapata Wren	Call	0.021	3.43297	XC318329-141228_02 - Zapata Wren
Certhioidea	Troglodytidae	Ferminia_cerverai	Zapata Wren	Call	0.016	3.40312	XC318329-141228_02 - Zapata Wren
Certhioidea	Troglodytidae	Ferminia_cerverai	Zapata Wren	Call	0.032	3.43297	XC318329-141228_02 - Zapata Wren
Certhioidea	Troglodytidae	Henicorhina_leucophrys	Grey-breasted Wood-wren	Song	8.522	3.4624	XC411209-Henicorhina_leucophrys_collina-FL song Poas volcano 29Nov16 7.13am LS111250a
Certhioidea	Troglodytidae	Henicorhina_leucophrys	Grey-breasted Wood-wren	Song	3.738	3.43297	XC411209-Henicorhina_leucophrys_collina-FL song Poas volcano 29Nov16 7.13am LS111250a
Certhioidea	Troglodytidae	Henicorhina_leucophrys	Grey-breasted Wood-wren	Song	5.984	3.43297	XC411209-Henicorhina_leucophrys_collina-FL song Poas volcano 29Nov16 7.13am LS111250a
Certhioidea	Troglodytidae	Henicorhina_leucophrys	Grey-breasted Wood-wren	Song	60.005	3.38561	XC439081-Gray-breasted Wood-Wren_ElIncensio_Pe_6oct2016_FSchmitt
Certhioidea	Troglodytidae	Henicorhina_leucophrys	Grey-breasted Wood-wren	Song	4.634	3.40312	XC439081-Gray-breasted Wood-Wren_ElIncensio_Pe_6oct2016_FSchmitt
Certhioidea	Troglodytidae	Henicorhina_leucophrys	Grey-breasted Wood-wren	Song	41.685	3.35218	XC439081-Gray-breasted Wood-Wren_ElIncensio_Pe_6oct2016_FSchmitt
Certhioidea	Troglodytidae	Henicorhina_leucophrys	Grey-breasted Wood-wren	Song	8.661	3.38202	XC442643-Grey-breasted Wood Wren, 12.11.
Certhioidea	Troglodytidae	Henicorhina_leucophrys	Grey-breasted Wood-wren	Song	5.996	3.38202	XC442643-Grey-breasted Wood Wren, 12.11.
Certhioidea	Troglodytidae	Henicorhina_leucophrys	Grey-breasted Wood-wren	Call	0.384	3.56229	XC353754-GreyBreastedWoodWren_Colombia_122416_call
Certhioidea	Troglodytidae	Henicorhina_leucophrys	Grey-breasted Wood-wren	Call	0.101	3.55145	XC353754-GreyBreastedWoodWren_Colombia_122416_call
Certhioidea	Troglodytidae	Henicorhina_leucophrys	Grey-breasted Wood-wren	Call	0.213	3.53908	XC353754-GreyBreastedWoodWren_Colombia_122416_call
Certhioidea	Troglodytidae	Henicorhina_leucophrys	Grey-breasted Wood-wren	Call	0.122	3.53908	XC353754-GreyBreastedWoodWren_Colombia_122416_call
Certhioidea	Troglodytidae	Henicorhina_leucophrys	Grey-breasted Wood-wren	Call	0.357	3.51587	XC353754-GreyBreastedWoodWren_Colombia_122416_call
Certhioidea	Troglodytidae	Henicorhina_leucophrys	Grey-breasted Wood-wren	Call	0.156	3.58771	XC398525-grey-br wood-wren noise&-9dB_LosQuetzalesTrail_2017.11.27 1048
Certhioidea	Troglodytidae	Henicorhina_leucophrys	Grey-breasted Wood-wren	Call	0.197	3.65896	XC398525-grey-br wood-wren noise&-9dB_LosQuetzalesTrail_2017.11.27 1048
Certhioidea	Troglodytidae	Henicorhina_leucophrys	Grey-breasted Wood-wren	Call	0.174	3.63347	XC398525-grey-br wood-wren noise&-9dB_LosQuetzalesTrail_2017.11.27 1048
Certhioidea	Troglodytidae	Henicorhina_leucophrys	Grey-breasted Wood-wren	Call	0.214	3.74115	XC398525-grey-br wood-wren noise&-9dB_LosQuetzalesTrail_2017.11.27 1048
Certhioidea	Troglodytidae	Henicorhina_leucophrys	Grey-breasted Wood-wren	Call	0.197	3.58771	XC398525-grey-br wood-wren noise&-9dB_LosQuetzalesTrail_2017.11.27 1048
Certhioidea	Troglodytidae	Henicorhina_leucophrys	Grey-breasted Wood-wren	Call	0.29	3.5977	XC403205-2017-07-10-Gray-breasted Wood-Wren-call-Savegre-CR-SOlmstead
Certhioidea	Troglodytidae	Henicorhina_leucophrys	Grey-breasted Wood-wren	Call	0.354	3.8537	XC403205-2017-07-10-Gray-breasted Wood-Wren-call-Savegre-CR-SOlmstead
Certhioidea	Troglodytidae	Henicorhina_leucophrys	Grey-breasted Wood-wren	Call	0.452	3.7796	XC403205-2017-07-10-Gray-breasted Wood-Wren-call-Savegre-CR-SOlmstead
Certhioidea	Troglodytidae	Henicorhina_leucophrys	Grey-breasted Wood-wren	Call	0.243	3.81023	XC403205-2017-07-10-Gray-breasted Wood-Wren-call-Savegre-CR-SOlmstead
Certhioidea	Troglodytidae	Henicorhina_leucophrys	Grey-breasted Wood-wren	Call	0.191	3.72754	XC403205-2017-07-10-Gray-breasted Wood-Wren-call-Savegre-CR-SOlmstead
Certhioidea	Troglodytidae	Hylorchilus_sumichrasti	Sumichrast's Wren	Song	2.133	3.4624	XC265993-Sumichrast's Wren2015-3-22-1
Certhioidea	Troglodytidae	Hylorchilus_sumichrasti	Sumichrast's Wren	Song	2.144	3.4624	XC265993-Sumichrast's Wren2015-3-22-1
Certhioidea	Troglodytidae	Hylorchilus_sumichrasti	Sumichrast's Wren	Song	2.074	3.4624	XC265993-Sumichrast's Wren2015-3-22-1
Certhioidea	Troglodytidae	Hylorchilus_sumichrasti	Sumichrast's Wren	Song	2.188	3.41162	XC305844-Sumichrast's Wren_song_Amatlan_2Mar2016_0840_J.Bradley
Certhioidea	Troglodytidae	Hylorchilus_sumichrasti	Sumichrast's Wren	Song	1.834	3.41162	XC305844-Sumichrast's Wren_song_Amatlan_2Mar2016_0840_J.Bradley
Certhioidea	Troglodytidae	Hylorchilus_sumichrasti	Sumichrast's Wren	Song	2.008	3.42651	XC305844-Sumichrast's Wren_song_Amatlan_2Mar2016_0840_J.Bradley
Certhioidea	Troglodytidae	Hylorchilus_sumichrasti	Sumichrast's Wren	Song	1.799	3.42651	XC305844-Sumichrast's Wren_song_Amatlan_2Mar2016_0840_J.Bradley
Certhioidea	Troglodytidae	Hylorchilus_sumichrasti	Sumichrast's Wren	Song	2.147	3.51455	XC305844-Sumichrast's Wren_song_Amatlan_2Mar2016_0840_J.Bradley
Certhioidea	Troglodytidae	Hylorchilus_sumichrasti	Sumichrast's Wren	Song	2.49	3.4183	XC351175-Hylorchilus_sumichrasti-FL song Santa Maria Jacatepec, Oaxaca 1Apr15 7.28am LS114907a
Certhioidea	Troglodytidae	Hylorchilus_sumichrasti	Sumichrast's Wren	Song	2.49	3.4183	XC351175-Hylorchilus_sumichrasti-FL song Santa Maria Jacatepec, Oaxaca 1Apr15 7.28am LS114907a
Certhioidea	Troglodytidae	Hylorchilus_sumichrasti	Sumichrast's Wren	Song	2.49	3.4183	XC351175-Hylorchilus_sumichrasti-FL song Santa Maria Jacatepec, Oaxaca 1Apr15 7.28am LS114907a
Certhioidea	Troglodytidae	Hylorchilus_sumichrasti	Sumichrast's Wren	Song	2.549	3.4183	XC351175-Hylorchilus_sumichrasti-FL song Santa Maria Jacatepec, Oaxaca 1Apr15 7.28am LS114907a
Certhioidea	Troglodytidae	Hylorchilus_sumichrasti	Sumichrast's Wren	Call	0.174	3.36549	XC31946-R09_2239-Sumichrasts-Wren
Certhioidea	Troglodytidae	Hylorchilus_sumichrasti	Sumichrast's Wren	Call	0.185	3.36549	XC31946-R09_2239-Sumichrasts-Wren
Certhioidea	Troglodytidae	Hylorchilus_sumichrasti	Sumichrast's Wren	Call	0.203	3.36549	XC31946-R09_2239-Sumichrasts-Wren
Certhioidea	Troglodytidae	Hylorchilus_sumichrasti	Sumichrast's Wren	Call	0.203	3.3483	XC31946-R09_2239-Sumichrasts-Wren
Certhioidea	Troglodytidae	Hylorchilus_sumichrasti	Sumichrast's Wren	Call	0.185	3.3483	XC31946-R09_2239-Sumichrasts-Wren
Certhioidea	Troglodytidae	Hylorchilus_sumichrasti	Sumichrast's Wren	Call	0.156	3.52504	XC224490-Slender-billed Wren A 12104
Certhioidea	Troglodytidae	Hylorchilus_sumichrasti	Sumichrast's Wren	Call	0.174	3.52504	XC224490-Slender-billed Wren A 12104
Certhioidea	Troglodytidae	Hylorchilus_sumichrasti	Sumichrast's Wren	Call	0.179	3.52504	XC224490-Slender-billed Wren A 12104
Certhioidea	Troglodytidae	Hylorchilus_sumichrasti	Sumichrast's Wren	Call	0.179	3.51455	XC224490-Slender-billed Wren A 12104
Certhioidea	Troglodytidae	Hylorchilus_sumichrasti	Sumichrast's Wren	Call	0.156	3.52504	XC224490-Slender-billed Wren A 12104
Certhioidea	Troglodytidae	Hylorchilus_sumichrasti	Sumichrast's Wren	Call	0.122	3.78462	XC351168-Hylorchilus_sumichrasti-FL call Santa Maria Jacatepec, Oaxaca 1Apr15 7.45am LS114911a
Certhioidea	Troglodytidae	Hylorchilus_sumichrasti	Sumichrast's Wren	Call	0.133	3.48996	XC351168-Hylorchilus_sumichrasti-FL call Santa Maria Jacatepec, Oaxaca 1Apr15 7.45am LS114911a
Certhioidea	Troglodytidae	Hylorchilus_sumichrasti	Sumichrast's Wren	Call	0.144	3.47712	XC351168-Hylorchilus_sumichrasti-FL call Santa Maria Jacatepec, Oaxaca 1Apr15 7.45am LS114911a
Certhioidea	Troglodytidae	Hylorchilus_sumichrasti	Sumichrast's Wren	Call	0.17	3.44871	XC351168-Hylorchilus_sumichrasti-FL call Santa Maria Jacatepec, Oaxaca 1Apr15 7.45am LS114911a
Certhioidea	Troglodytidae	Hylorchilus_sumichrasti	Sumichrast's Wren	Call	0.165	3.4624	XC351168-Hylorchilus_sumichrasti-FL call Santa Maria Jacatepec, Oaxaca 1Apr15 7.45am LS114911a
Certhioidea	Troglodytidae	Microcerculus_marginatus	Southern Nightingale-wren	Song	18.906	3.38202	XC225747-Southern Nightingale-Wren A 12633
Certhioidea	Troglodytidae	Microcerculus_marginatus	Southern Nightingale-wren	Song	34.917	3.38202	XC225747-Southern Nightingale-Wren A 12633
Certhioidea	Troglodytidae	Microcerculus_marginatus	Southern Nightingale-wren	Song	59.971	3.6902	XC253667-Nightingale Wren Torreon DR0000_0242	9 kHz low pass
Certhioidea	Troglodytidae	Microcerculus_marginatus	Southern Nightingale-wren	Song	58.531	3.71265	XC271375-LS_57045 Nightingale Wren song A
Certhioidea	Troglodytidae	Microcerculus_marginatus	Southern Nightingale-wren	Call	0.029	3.54777	XC98067-Scaly-breasted_Wren_calls_EcW_11-18-08
Certhioidea	Troglodytidae	Microcerculus_marginatus	Southern Nightingale-wren	Call	0.023	3.54777	XC98067-Scaly-breasted_Wren_calls_EcW_11-18-08
Certhioidea	Troglodytidae	Microcerculus_marginatus	Southern Nightingale-wren	Call	0.034	3.51455	XC98067-Scaly-breasted_Wren_calls_EcW_11-18-08
Certhioidea	Troglodytidae	Microcerculus_marginatus	Southern Nightingale-wren	Call	0.034	3.50243	XC98067-Scaly-breasted_Wren_calls_EcW_11-18-08
Certhioidea	Troglodytidae	Microcerculus_marginatus	Southern Nightingale-wren	Call	0.029	3.55751	XC98067-Scaly-breasted_Wren_calls_EcW_11-18-08
Certhioidea	Troglodytidae	Microcerculus_marginatus	Southern Nightingale-wren	Call	0.017	3.64246	XC148174-10978
Certhioidea	Troglodytidae	Microcerculus_marginatus	Southern Nightingale-wren	Call	0.023	3.65896	XC148174-10978
Certhioidea	Troglodytidae	Microcerculus_marginatus	Southern Nightingale-wren	Call	0.023	3.65031	XC148174-10978
Certhioidea	Troglodytidae	Microcerculus_marginatus	Southern Nightingale-wren	Call	0.029	3.63347	XC148174-10978
Certhioidea	Troglodytidae	Microcerculus_marginatus	Southern Nightingale-wren	Call	0.029	3.67486	XC148174-10978
Certhioidea	Troglodytidae	Microcerculus_marginatus	Southern Nightingale-wren	Call	0.063	3.49136	XC262463-74.025.07.Southern_Nightingale-Wren
Certhioidea	Troglodytidae	Microcerculus_marginatus	Southern Nightingale-wren	Call	0.063	3.54777	XC262463-74.025.07.Southern_Nightingale-Wren
Certhioidea	Troglodytidae	Microcerculus_marginatus	Southern Nightingale-wren	Call	0.052	3.52504	XC262463-74.025.07.Southern_Nightingale-Wren
Certhioidea	Troglodytidae	Microcerculus_marginatus	Southern Nightingale-wren	Call	0.052	3.54777	XC262463-74.025.07.Southern_Nightingale-Wren
Certhioidea	Troglodytidae	Odontorchilus_branickii	Grey-mantled Wren	Song	2.677	3.84073	XC85109-Gray-mantled Wren_minor2011-7-31-1
Certhioidea	Troglodytidae	Odontorchilus_branickii	Grey-mantled Wren	Song	2.944	3.84696	XC85109-Gray-mantled Wren_minor2011-7-31-1
Certhioidea	Troglodytidae	Odontorchilus_branickii	Grey-mantled Wren	Song	2.752	3.84696	XC85109-Gray-mantled Wren_minor2011-7-31-1
Certhioidea	Troglodytidae	Odontorchilus_branickii	Grey-mantled Wren	Song	2.752	3.85248	XC85109-Gray-mantled Wren_minor2011-7-31-1
Certhioidea	Troglodytidae	Odontorchilus_branickii	Grey-mantled Wren	Song	2.464	3.85248	XC85109-Gray-mantled Wren_minor2011-7-31-1
Certhioidea	Troglodytidae	Odontorchilus_branickii	Grey-mantled Wren	Song	2.246	3.81023	XC262378-74.005.05.Gray-mantled_Wren
Certhioidea	Troglodytidae	Odontorchilus_branickii	Grey-mantled Wren	Song	1.886	3.81558	XC262378-74.005.05.Gray-mantled_Wren
Certhioidea	Troglodytidae	Odontorchilus_branickii	Grey-mantled Wren	Song	1.886	3.86923	XC262378-74.005.05.Gray-mantled_Wren
Certhioidea	Troglodytidae	Odontorchilus_branickii	Grey-mantled Wren	Song	1.904	3.8537	XC262378-74.005.05.Gray-mantled_Wren
Certhioidea	Troglodytidae	Odontorchilus_branickii	Grey-mantled Wren	Song	1.933	3.88423	XC275537-74.005.11.Gray-mantled_Wren
Certhioidea	Troglodytidae	Odontorchilus_branickii	Grey-mantled Wren	Call	0.032	3.77085	XC45790-Gray-mantled Wren2009-11-9-1
Certhioidea	Troglodytidae	Odontorchilus_branickii	Grey-mantled Wren	Call	0.021	3.76418	XC45790-Gray-mantled Wren2009-11-9-1
Certhioidea	Troglodytidae	Odontorchilus_branickii	Grey-mantled Wren	Call	0.053	3.82282	XC45790-Gray-mantled Wren2009-11-9-1
Certhioidea	Troglodytidae	Odontorchilus_branickii	Grey-mantled Wren	Call	0.042	3.8293	XC45790-Gray-mantled Wren2009-11-9-1
Certhioidea	Troglodytidae	Odontorchilus_branickii	Grey-mantled Wren	Call	0.037	3.87506	XC45790-Gray-mantled Wren2009-11-9-1
Certhioidea	Troglodytidae	Odontorchilus_branickii	Grey-mantled Wren	Call	0.092	3.90363	XC186800-Odontorchilus branickii_Mashpi_1316
Certhioidea	Troglodytidae	Odontorchilus_branickii	Grey-mantled Wren	Call	0.023	3.86451	XC186800-Odontorchilus branickii_Mashpi_1316
Certhioidea	Troglodytidae	Odontorchilus_branickii	Grey-mantled Wren	Call	0.058	3.91275	XC186800-Odontorchilus branickii_Mashpi_1316
Certhioidea	Troglodytidae	Odontorchilus_branickii	Grey-mantled Wren	Call	0.075	3.89873	XC186800-Odontorchilus branickii_Mashpi_1316
Certhioidea	Troglodytidae	Odontorchilus_branickii	Grey-mantled Wren	Call	0.034	3.8488	XC186800-Odontorchilus branickii_Mashpi_1316
Certhioidea	Troglodytidae	Odontorchilus_branickii	Grey-mantled Wren	Call	0.087	3.90795	XC364215-74.005.04.Gray-mantled_Wren
Certhioidea	Troglodytidae	Odontorchilus_branickii	Grey-mantled Wren	Call	0.069	3.92634	XC364215-74.005.04.Gray-mantled_Wren
Certhioidea	Troglodytidae	Odontorchilus_branickii	Grey-mantled Wren	Call	0.075	3.89873	XC364215-74.005.04.Gray-mantled_Wren
Certhioidea	Troglodytidae	Odontorchilus_branickii	Grey-mantled Wren	Call	0.034	3.8537	XC364215-74.005.04.Gray-mantled_Wren
Certhioidea	Troglodytidae	Odontorchilus_branickii	Grey-mantled Wren	Call	0.052	3.86451	XC364215-74.005.04.Gray-mantled_Wren
Certhioidea	Troglodytidae	Salpinctes_obsoletus	Rock Wren	Song	1.37	3.66181	XC305521-Rock Wren -CA, Otay Mountain, San Diego County, March 20, 2013, 1148 AM
Certhioidea	Troglodytidae	Salpinctes_obsoletus	Rock Wren	Song	1.45	3.47712	XC305521-Rock Wren -CA, Otay Mountain, San Diego County, March 20, 2013, 1148 AM
Certhioidea	Troglodytidae	Salpinctes_obsoletus	Rock Wren	Song	1.877	3.52763	XC305521-Rock Wren -CA, Otay Mountain, San Diego County, March 20, 2013, 1148 AM
Certhioidea	Troglodytidae	Salpinctes_obsoletus	Rock Wren	Song	1.749	3.47712	XC305521-Rock Wren -CA, Otay Mountain, San Diego County, March 20, 2013, 1148 AM
Certhioidea	Troglodytidae	Salpinctes_obsoletus	Rock Wren	Song	1.893	3.53908	XC305521-Rock Wren -CA, Otay Mountain, San Diego County, March 20, 2013, 1148 AM
Certhioidea	Troglodytidae	Salpinctes_obsoletus	Rock Wren	Song	1.393	3.47857	XC373820-2017-06-04 - British Columbia - Prince George - 1073 - Rock Wren
Certhioidea	Troglodytidae	Salpinctes_obsoletus	Rock Wren	Song	1.41	3.5682	XC373820-2017-06-04 - British Columbia - Prince George - 1073 - Rock Wren
Certhioidea	Troglodytidae	Salpinctes_obsoletus	Rock Wren	Song	1.486	3.46538	XC373820-2017-06-04 - British Columbia - Prince George - 1073 - Rock Wren
Certhioidea	Troglodytidae	Salpinctes_obsoletus	Rock Wren	Song	1.335	3.5682	XC373820-2017-06-04 - British Columbia - Prince George - 1073 - Rock Wren
Certhioidea	Troglodytidae	Salpinctes_obsoletus	Rock Wren	Song	1.486	3.46538	XC373820-2017-06-04 - British Columbia - Prince George - 1073 - Rock Wren
Certhioidea	Troglodytidae	Salpinctes_obsoletus	Rock Wren	Song	1.404	3.53656	XC381602-SALOBS01
Certhioidea	Troglodytidae	Salpinctes_obsoletus	Rock Wren	Song	1.207	3.57749	XC381602-SALOBS01
Certhioidea	Troglodytidae	Salpinctes_obsoletus	Rock Wren	Song	1.741	3.6981	XC381602-SALOBS01
Certhioidea	Troglodytidae	Salpinctes_obsoletus	Rock Wren	Song	2.832	3.53656	XC381602-SALOBS01
Certhioidea	Troglodytidae	Salpinctes_obsoletus	Rock Wren	Song	4.063	3.82672	XC381602-SALOBS01
Certhioidea	Troglodytidae	Salpinctes_obsoletus	Rock Wren	Call	0.272	3.67943	XC131441-20120626-1838-M048-US-CA-Santa Barbara-Macpherson Ridge-Rock Wren (A) calls filt
Certhioidea	Troglodytidae	Salpinctes_obsoletus	Rock Wren	Call	0.24	3.70415	XC131441-20120626-1838-M048-US-CA-Santa Barbara-Macpherson Ridge-Rock Wren (A) calls filt
Certhioidea	Troglodytidae	Salpinctes_obsoletus	Rock Wren	Call	0.384	3.66181	XC131441-20120626-1838-M048-US-CA-Santa Barbara-Macpherson Ridge-Rock Wren (A) calls filt
Certhioidea	Troglodytidae	Salpinctes_obsoletus	Rock Wren	Call	0.32	3.67025	XC131441-20120626-1838-M048-US-CA-Santa Barbara-Macpherson Ridge-Rock Wren (A) calls filt
Certhioidea	Troglodytidae	Salpinctes_obsoletus	Rock Wren	Call	0.373	3.66181	XC131441-20120626-1838-M048-US-CA-Santa Barbara-Macpherson Ridge-Rock Wren (A) calls filt
Certhioidea	Troglodytidae	Salpinctes_obsoletus	Rock Wren	Call	0.384	3.65321	XC147488-Rock Wren -WY, Little Firehole Rd, by Rock Springs, May 17, 2013, 0729 AM
Certhioidea	Troglodytidae	Salpinctes_obsoletus	Rock Wren	Call	0.437	3.66181	XC147488-Rock Wren -WY, Little Firehole Rd, by Rock Springs, May 17, 2013, 0729 AM
Certhioidea	Troglodytidae	Salpinctes_obsoletus	Rock Wren	Call	0.368	3.65321	XC147488-Rock Wren -WY, Little Firehole Rd, by Rock Springs, May 17, 2013, 0729 AM
Certhioidea	Troglodytidae	Salpinctes_obsoletus	Rock Wren	Call	0.344	3.64048	XC229182-Rock Wren 12076
Certhioidea	Troglodytidae	Salpinctes_obsoletus	Rock Wren	Call	0.336	3.63448	XC229182-Rock Wren 12076
Certhioidea	Troglodytidae	Salpinctes_obsoletus	Rock Wren	Call	0.36	3.62839	XC229182-Rock Wren 12076
Certhioidea	Troglodytidae	Salpinctes_obsoletus	Rock Wren	Call	0.368	3.62839	XC229182-Rock Wren 12076
Certhioidea	Troglodytidae	Salpinctes_obsoletus	Rock Wren	Call	0.344	3.62839	XC229182-Rock Wren 12076
Certhioidea	Troglodytidae	Thryomanes_bewickii	Bewick's Wren	Song	2.938	3.76418	XC408543-Thryomanes_bewickii_(charienturus)-FL song Petroleum Club Rd., Kern Co, Calif 5May15 7.15am LS116095a
Certhioidea	Troglodytidae	Thryomanes_bewickii	Bewick's Wren	Song	2.784	3.76418	XC408543-Thryomanes_bewickii_(charienturus)-FL song Petroleum Club Rd., Kern Co, Calif 5May15 7.15am LS116095a
Certhioidea	Troglodytidae	Thryomanes_bewickii	Bewick's Wren	Song	2.901	3.55145	XC408543-Thryomanes_bewickii_(charienturus)-FL song Petroleum Club Rd., Kern Co, Calif 5May15 7.15am LS116095a
Certhioidea	Troglodytidae	Thryomanes_bewickii	Bewick's Wren	Song	1.424	3.59439	XC408559-Thryomanes_bewickii_(charienturus)-FL song 66th Ave-Tyler Street, Riverside Co 13May15 6.25am LS116333a
Certhioidea	Troglodytidae	Thryomanes_bewickii	Bewick's Wren	Song	11.626	3.58433	XC408559-Thryomanes_bewickii_(charienturus)-FL song 66th Ave-Tyler Street, Riverside Co 13May15 6.25am LS116333a
Certhioidea	Troglodytidae	Thryomanes_bewickii	Bewick's Wren	Song	1.28	3.59439	XC408559-Thryomanes_bewickii_(charienturus)-FL song 66th Ave-Tyler Street, Riverside Co 13May15 6.25am LS116333a
Certhioidea	Troglodytidae	Thryomanes_bewickii	Bewick's Wren	Song	1.402	3.59439	XC408559-Thryomanes_bewickii_(charienturus)-FL song 66th Ave-Tyler Street, Riverside Co 13May15 6.25am LS116333a
Certhioidea	Troglodytidae	Thryomanes_bewickii	Bewick's Wren	Song	1.294	3.67486	XC419035-Bewick's Wren song Repsa A HOYE
Certhioidea	Troglodytidae	Thryomanes_bewickii	Bewick's Wren	Song	1.236	3.74741	XC419035-Bewick's Wren song Repsa A HOYE
Certhioidea	Troglodytidae	Thryomanes_bewickii	Bewick's Wren	Song	1.335	3.75435	XC419035-Bewick's Wren song Repsa A HOYE
Certhioidea	Troglodytidae	Thryomanes_bewickii	Bewick's Wren	Song	1.329	3.75435	XC419035-Bewick's Wren song Repsa A HOYE
Certhioidea	Troglodytidae	Thryomanes_bewickii	Bewick's Wren	Song	1.422	3.74741	XC419035-Bewick's Wren song Repsa A HOYE
Certhioidea	Troglodytidae	Thryomanes_bewickii	Bewick's Wren	Call	0.416	3.72016	XC375914-170609 BEWR call 15' Edwards Creek 0830 mp3 amp
Certhioidea	Troglodytidae	Thryomanes_bewickii	Bewick's Wren	Call	0.394	3.59439	XC375914-170609 BEWR call 15' Edwards Creek 0830 mp3 amp
Certhioidea	Troglodytidae	Thryomanes_bewickii	Bewick's Wren	Call	0.346	3.57403	XC375914-170609 BEWR call 15' Edwards Creek 0830 mp3 amp
Certhioidea	Troglodytidae	Thryomanes_bewickii	Bewick's Wren	Call	0.319	3.75435	XC383782-Bewick's Wren calls seen bezares ago 20 817
Certhioidea	Troglodytidae	Thryomanes_bewickii	Bewick's Wren	Call	0.319	3.77379	XC383782-Bewick's Wren calls seen bezares ago 20 817
Certhioidea	Troglodytidae	Thryomanes_bewickii	Bewick's Wren	Call	1.189	3.65321	XC408453-Thryomanes_bewickii_sp-FL call (coll nest mat) Santa Cruz Is Calif 4May15 10.50am LS116074a
Certhioidea	Troglodytidae	Thryomanes_bewickii	Bewick's Wren	Call	1.024	3.67025	XC408453-Thryomanes_bewickii_sp-FL call (coll nest mat) Santa Cruz Is Calif 4May15 10.50am LS116074a
Certhioidea	Troglodytidae	Thryorchilus_browni	Timberline Wren	Song	7.877	3.52504	XC53702-Timberline_Wren2_song_3-25-10_CR_olmstead
Certhioidea	Troglodytidae	Thryorchilus_browni	Timberline Wren	Song	5.125	3.5977	XC53702-Timberline_Wren2_song_3-25-10_CR_olmstead
Certhioidea	Troglodytidae	Thryorchilus_browni	Timberline Wren	Song	4.278	3.62531	XC53702-Timberline_Wren2_song_3-25-10_CR_olmstead
Certhioidea	Troglodytidae	Thryorchilus_browni	Timberline Wren	Song	5.23	3.50243	XC53702-Timberline_Wren2_song_3-25-10_CR_olmstead
Certhioidea	Troglodytidae	Thryorchilus_browni	Timberline Wren	Song	5.607	3.66745	XC107260-TimberlineWrenCR3
Certhioidea	Troglodytidae	Thryorchilus_browni	Timberline Wren	Song	8.73	3.64246	XC274719-668 Timberline Wren 2 song
Certhioidea	Troglodytidae	Thryorchilus_browni	Timberline Wren	Song	13.931	3.76118	XC274719-668 Timberline Wren 2 song
Certhioidea	Troglodytidae	Thryorchilus_browni	Timberline Wren	Call	0.203	3.74741	XC274722-668 Timberline Wren 4 call
Certhioidea	Troglodytidae	Thryorchilus_browni	Timberline Wren	Call	0.203	3.75435	XC274722-668 Timberline Wren 4 call
Certhioidea	Troglodytidae	Thryorchilus_browni	Timberline Wren	Call	0.249	3.74741	XC274722-668 Timberline Wren 4 call
Certhioidea	Troglodytidae	Thryorchilus_browni	Timberline Wren	Call	0.197	3.75435	XC274722-668 Timberline Wren 4 call
Certhioidea	Troglodytidae	Thryorchilus_browni	Timberline Wren	Call	0.232	3.74741	XC274722-668 Timberline Wren 4 call
Certhioidea	Troglodytidae	Thryorchilus_browni	Timberline Wren	Call	0.208	3.62531	XC326777-Timberline wren call
Certhioidea	Troglodytidae	Thryorchilus_browni	Timberline Wren	Call	0.203	3.62531	XC326777-Timberline wren call
Certhioidea	Troglodytidae	Thryorchilus_browni	Timberline Wren	Call	0.232	3.62531	XC326777-Timberline wren call
Certhioidea	Troglodytidae	Thryorchilus_browni	Timberline Wren	Call	0.208	3.62531	XC326777-Timberline wren call
Certhioidea	Troglodytidae	Thryorchilus_browni	Timberline Wren	Call	0.22	3.60638	XC326777-Timberline wren call
Certhioidea	Troglodytidae	Thryorchilus_browni	Timberline Wren	Call	0.165	3.62428	XC411305-Thryorchilus_browni-FL calls Irazu 5Dec16 10.49am LS111359a
Certhioidea	Troglodytidae	Thryorchilus_browni	Timberline Wren	Call	0.17	3.62428	XC411305-Thryorchilus_browni-FL calls Irazu 5Dec16 10.49am LS111359a
Certhioidea	Troglodytidae	Thryorchilus_browni	Timberline Wren	Call	0.17	3.63448	XC411305-Thryorchilus_browni-FL calls Irazu 5Dec16 10.49am LS111359a
Certhioidea	Troglodytidae	Thryorchilus_browni	Timberline Wren	Call	0.16	3.62428	XC411305-Thryorchilus_browni-FL calls Irazu 5Dec16 10.49am LS111359a
Certhioidea	Troglodytidae	Thryorchilus_browni	Timberline Wren	Call	0.165	3.62428	XC411305-Thryorchilus_browni-FL calls Irazu 5Dec16 10.49am LS111359a
Certhioidea	Troglodytidae	Thryothorus_ludovicianus	Carolina Wren	Song	2.32	3.38561	XC406663-CARW - Song - Johnson Sauk Trail SP - 2018-03-18 08_59_01
Certhioidea	Troglodytidae	Thryothorus_ludovicianus	Carolina Wren	Song	2.634	3.38561	XC406663-CARW - Song - Johnson Sauk Trail SP - 2018-03-18 08_59_01
Certhioidea	Troglodytidae	Thryothorus_ludovicianus	Carolina Wren	Song	2.346	3.36922	XC406663-CARW - Song - Johnson Sauk Trail SP - 2018-03-18 08_59_01
Certhioidea	Troglodytidae	Thryothorus_ludovicianus	Carolina Wren	Song	2.229	3.47712	XC406663-CARW - Song - Johnson Sauk Trail SP - 2018-03-18 08_59_01
Certhioidea	Troglodytidae	Thryothorus_ludovicianus	Carolina Wren	Song	2.586	3.4624	XC406663-CARW - Song - Johnson Sauk Trail SP - 2018-03-18 08_59_01
Certhioidea	Troglodytidae	Thryothorus_ludovicianus	Carolina Wren	Song	2.533	3.55145	XC432885-AR CARW song 1345 08022018 ftr 4x NK for xc
Certhioidea	Troglodytidae	Thryothorus_ludovicianus	Carolina Wren	Song	1.738	3.55145	XC432885-AR CARW song 1345 08022018 ftr 4x NK for xc
Certhioidea	Troglodytidae	Thryothorus_ludovicianus	Carolina Wren	Song	1.104	3.55145	XC432885-AR CARW song 1345 08022018 ftr 4x NK for xc
Certhioidea	Troglodytidae	Thryothorus_ludovicianus	Carolina Wren	Song	1.546	3.55145	XC432885-AR CARW song 1345 08022018 ftr 4x NK for xc
Certhioidea	Troglodytidae	Thryothorus_ludovicianus	Carolina Wren	Song	1.45	3.55145	XC432885-AR CARW song 1345 08022018 ftr 4x NK for xc
Certhioidea	Troglodytidae	Thryothorus_ludovicianus	Carolina Wren	Song	1.428	3.52504	XC437942-Wren, White-browed
Certhioidea	Troglodytidae	Thryothorus_ludovicianus	Carolina Wren	Song	1.201	3.52504	XC437942-Wren, White-browed
Certhioidea	Troglodytidae	Thryothorus_ludovicianus	Carolina Wren	Song	1.34	3.5977	XC437942-Wren, White-browed
Certhioidea	Troglodytidae	Thryothorus_ludovicianus	Carolina Wren	Song	1.3	3.5977	XC437942-Wren, White-browed
Certhioidea	Troglodytidae	Thryothorus_ludovicianus	Carolina Wren	Song	1.323	3.52504	XC437942-Wren, White-browed
Certhioidea	Troglodytidae	Thryothorus_ludovicianus	Carolina Wren	Call	0.384	3.56229	XC210852-Carolina Wren ns under tall trees with brush and logs -KY, Mammoth Cave NP, November 07, 2014, 0844 AM
Certhioidea	Troglodytidae	Thryothorus_ludovicianus	Carolina Wren	Call	0.357	3.56229	XC210852-Carolina Wren ns under tall trees with brush and logs -KY, Mammoth Cave NP, November 07, 2014, 0844 AM
Certhioidea	Troglodytidae	Thryothorus_ludovicianus	Carolina Wren	Call	0.33	3.56229	XC210852-Carolina Wren ns under tall trees with brush and logs -KY, Mammoth Cave NP, November 07, 2014, 0844 AM
Certhioidea	Troglodytidae	Thryothorus_ludovicianus	Carolina Wren	Call	0.357	3.56229	XC210852-Carolina Wren ns under tall trees with brush and logs -KY, Mammoth Cave NP, November 07, 2014, 0844 AM
Certhioidea	Troglodytidae	Thryothorus_ludovicianus	Carolina Wren	Call	0.176	3.56229	XC210852-Carolina Wren ns under tall trees with brush and logs -KY, Mammoth Cave NP, November 07, 2014, 0844 AM
Certhioidea	Troglodytidae	Thryothorus_ludovicianus	Carolina Wren	Call	0.304	3.57403	XC210855-Carolina Wren seen light brush swamp -SC, Congaree NP, November 10, 2014, 0817 AM
Certhioidea	Troglodytidae	Thryothorus_ludovicianus	Carolina Wren	Call	0.357	3.56229	XC210855-Carolina Wren seen light brush swamp -SC, Congaree NP, November 10, 2014, 0817 AM
Certhioidea	Troglodytidae	Thryothorus_ludovicianus	Carolina Wren	Call	0.341	3.50243	XC210855-Carolina Wren seen light brush swamp -SC, Congaree NP, November 10, 2014, 0817 AM
Certhioidea	Troglodytidae	Thryothorus_ludovicianus	Carolina Wren	Call	0.384	3.50243	XC210855-Carolina Wren seen light brush swamp -SC, Congaree NP, November 10, 2014, 0817 AM
Certhioidea	Troglodytidae	Thryothorus_ludovicianus	Carolina Wren	Call	0.314	3.57403	XC210855-Carolina Wren seen light brush swamp -SC, Congaree NP, November 10, 2014, 0817 AM
Certhioidea	Troglodytidae	Thryothorus_ludovicianus	Carolina Wren	Call	0.25	3.44871	XC358187-CARW_CACH_2017-01-14_Valley_Forge_NP_PA_1533(2)
Certhioidea	Troglodytidae	Thryothorus_ludovicianus	Carolina Wren	Call	0.282	3.47712	XC358187-CARW_CACH_2017-01-14_Valley_Forge_NP_PA_1533(2)
Certhioidea	Troglodytidae	Thryothorus_ludovicianus	Carolina Wren	Call	0.224	3.47712	XC358187-CARW_CACH_2017-01-14_Valley_Forge_NP_PA_1533(2)
Certhioidea	Troglodytidae	Thryothorus_ludovicianus	Carolina Wren	Call	0.266	3.43297	XC358187-CARW_CACH_2017-01-14_Valley_Forge_NP_PA_1533(2)
Certhioidea	Troglodytidae	Thryothorus_ludovicianus	Carolina Wren	Call	0.266	3.47712	XC358187-CARW_CACH_2017-01-14_Valley_Forge_NP_PA_1533(2)
Certhioidea	Troglodytidae	Thryothorus_modestus	Plain Wren	Song	0.47	3.54777	XC274505-664 Plain Wren 1 song
Certhioidea	Troglodytidae	Thryothorus_modestus	Plain Wren	Song	0.481	3.54777	XC274505-664 Plain Wren 1 song
Certhioidea	Troglodytidae	Thryothorus_modestus	Plain Wren	Song	0.493	3.55751	XC274505-664 Plain Wren 1 song
Certhioidea	Troglodytidae	Thryothorus_modestus	Plain Wren	Song	0.481	3.55751	XC274505-664 Plain Wren 1 song
Certhioidea	Troglodytidae	Thryothorus_modestus	Plain Wren	Song	0.476	3.55751	XC274505-664 Plain Wren 1 song
Certhioidea	Troglodytidae	Thryothorus_modestus	Plain Wren	Song	0.644	3.734	XC368662-170430_005 cabanis wren
Certhioidea	Troglodytidae	Thryothorus_modestus	Plain Wren	Song	0.65	3.72754	XC368662-170430_005 cabanis wren
Certhioidea	Troglodytidae	Thryothorus_modestus	Plain Wren	Song	0.632	3.734	XC368662-170430_005 cabanis wren
Certhioidea	Troglodytidae	Thryothorus_modestus	Plain Wren	Song	0.928	3.7796	XC403331-2017-07-24-Cabanis's Wren 2 duet-Monteverde-SOlmstead
Certhioidea	Troglodytidae	Thryothorus_modestus	Plain Wren	Song	0.899	3.74115	XC403331-2017-07-24-Cabanis's Wren 2 duet-Monteverde-SOlmstead
Certhioidea	Troglodytidae	Thryothorus_modestus	Plain Wren	Song	0.992	3.76716	XC403331-2017-07-24-Cabanis's Wren 2 duet-Monteverde-SOlmstead
Certhioidea	Troglodytidae	Thryothorus_modestus	Plain Wren	Song	3.018	3.76118	XC403331-2017-07-24-Cabanis's Wren 2 duet-Monteverde-SOlmstead
Certhioidea	Troglodytidae	Thryothorus_modestus	Plain Wren	Song	1.027	3.75435	XC403331-2017-07-24-Cabanis's Wren 2 duet-Monteverde-SOlmstead
Certhioidea	Troglodytidae	Thryothorus_modestus	Plain Wren	Song	0.928	3.5977	XC403331-2017-07-24-Cabanis's Wren 2 duet-Monteverde-SOlmstead
Certhioidea	Troglodytidae	Thryothorus_modestus	Plain Wren	Call	0.063	3.79796	XC245661-2015_05_09 1432 Plain Wren, Sitio Arqueologico Las Sepulturas, Copan Ruinas, Copan, HON
Certhioidea	Troglodytidae	Thryothorus_modestus	Plain Wren	Call	0.052	3.72754	XC245661-2015_05_09 1432 Plain Wren, Sitio Arqueologico Las Sepulturas, Copan Ruinas, Copan, HON
Certhioidea	Troglodytidae	Thryothorus_modestus	Plain Wren	Call	0.058	3.74741	XC245661-2015_05_09 1432 Plain Wren, Sitio Arqueologico Las Sepulturas, Copan Ruinas, Copan, HON
Certhioidea	Troglodytidae	Thryothorus_modestus	Plain Wren	Call	0.127	3.77379	XC245661-2015_05_09 1432 Plain Wren, Sitio Arqueologico Las Sepulturas, Copan Ruinas, Copan, HON
Certhioidea	Troglodytidae	Thryothorus_modestus	Plain Wren	Call	0.179	3.79239	XC245661-2015_05_09 1432 Plain Wren, Sitio Arqueologico Las Sepulturas, Copan Ruinas, Copan, HON
Certhioidea	Troglodytidae	Thryothorus_modestus	Plain Wren	Call	0.058	3.67486	XC269106-Canmod2 O.jarquing
Certhioidea	Troglodytidae	Thryothorus_modestus	Plain Wren	Call	0.037	3.86392	XC319026-BZ2016 JRS 054_xc	Low-amplitude recording
Certhioidea	Troglodytidae	Thryothorus_modestus	Plain Wren	Call	0.042	3.86392	XC319026-BZ2016 JRS 054_xc	Low-amplitude recording
Certhioidea	Troglodytidae	Thryothorus_modestus	Plain Wren	Call	0.042	3.77815	XC319026-BZ2016 JRS 054_xc	Low-amplitude recording
Certhioidea	Troglodytidae	Thryothorus_modestus	Plain Wren	Call	0.042	3.85794	XC319026-BZ2016 JRS 054_xc	Low-amplitude recording
Certhioidea	Troglodytidae	Thryothorus_modestus	Plain Wren	Call	0.042	3.86392	XC319026-BZ2016 JRS 054_xc	Low-amplitude recording
Certhioidea	Troglodytidae	Thryothorus_rufalbus	Rufous-and-white Wren	Song	2.571	2.97313	XC231166-Rufous-and-white Wren 12275	No high pass used
Certhioidea	Troglodytidae	Thryothorus_rufalbus	Rufous-and-white Wren	Song	2.594	2.97313	XC231166-Rufous-and-white Wren 12275	No high pass used
Certhioidea	Troglodytidae	Thryothorus_rufalbus	Rufous-and-white Wren	Song	2.577	2.97313	XC231166-Rufous-and-white Wren 12275	No high pass used
Certhioidea	Troglodytidae	Thryothorus_rufalbus	Rufous-and-white Wren	Song	2.576	2.96848	XC326967-a109. Thryophilus rufalbus. Santa María, Boyacá. Abr. 26. 2016	No high pass used
Certhioidea	Troglodytidae	Thryothorus_rufalbus	Rufous-and-white Wren	Song	2.426	2.96848	XC326967-a109. Thryophilus rufalbus. Santa María, Boyacá. Abr. 26. 2016	No high pass used
Certhioidea	Troglodytidae	Thryothorus_rufalbus	Rufous-and-white Wren	Song	2.716	3.49136	XC335472-WREN_Ru-a-wh Limonar 1100m 032815 0748
Certhioidea	Troglodytidae	Thryothorus_rufalbus	Rufous-and-white Wren	Song	2.821	3.49136	XC335472-WREN_Ru-a-wh Limonar 1100m 032815 0748
Certhioidea	Troglodytidae	Thryothorus_rufalbus	Rufous-and-white Wren	Song	2.635	3.50243	XC335472-WREN_Ru-a-wh Limonar 1100m 032815 0748
Certhioidea	Troglodytidae	Thryothorus_rufalbus	Rufous-and-white Wren	Call	0.046	3.76118	XC80946-Rufous-and-white Wren song_12-24-1_Pan_Olmstead
Certhioidea	Troglodytidae	Thryothorus_rufalbus	Rufous-and-white Wren	Call	0.034	3.8488	XC80946-Rufous-and-white Wren song_12-24-1_Pan_Olmstead
Certhioidea	Troglodytidae	Thryothorus_rufalbus	Rufous-and-white Wren	Call	0.034	3.75435	XC80946-Rufous-and-white Wren song_12-24-1_Pan_Olmstead
Certhioidea	Troglodytidae	Thryothorus_rufalbus	Rufous-and-white Wren	Call	0.029	3.65896	XC80946-Rufous-and-white Wren song_12-24-1_Pan_Olmstead
Certhioidea	Troglodytidae	Thryothorus_rufalbus	Rufous-and-white Wren	Call	0.04	3.79796	XC80946-Rufous-and-white Wren song_12-24-1_Pan_Olmstead
Certhioidea	Troglodytidae	Thryothorus_rufalbus	Rufous-and-white Wren	Call	0.568	3.45332	XC335476-WREN_Ru-a-wh_c_s RPB Limonar 1200m 032715 1214
Certhioidea	Troglodytidae	Thryothorus_rufalbus	Rufous-and-white Wren	Call	0.458	3.42651	XC335476-WREN_Ru-a-wh_c_s RPB Limonar 1200m 032715 1214
Certhioidea	Troglodytidae	Thryothorus_rufalbus	Rufous-and-white Wren	Call	0.278	3.42651	XC335476-WREN_Ru-a-wh_c_s RPB Limonar 1200m 032715 1214
Certhioidea	Troglodytidae	Thryothorus_rufalbus	Rufous-and-white Wren	Call	1.027	3.43933	XC335476-WREN_Ru-a-wh_c_s RPB Limonar 1200m 032715 1214
Certhioidea	Troglodytidae	Thryothorus_rufalbus	Rufous-and-white Wren	Call	0.684	3.43933	XC335476-WREN_Ru-a-wh_c_s RPB Limonar 1200m 032715 1214
Certhioidea	Troglodytidae	Thryothorus_rutilus	Rufous-breasted Wren	Song	1.392	3.48996	XC245336-150325_2187D
Certhioidea	Troglodytidae	Thryothorus_rutilus	Rufous-breasted Wren	Song	1.216	3.48996	XC245336-150325_2187D
Certhioidea	Troglodytidae	Thryothorus_rutilus	Rufous-breasted Wren	Song	1.6	3.53908	XC245336-150325_2187D
Certhioidea	Troglodytidae	Thryothorus_rutilus	Rufous-breasted Wren	Song	3.637	3.57403	XC353738-RufousBreastedWren_Colombia_122216_song
Certhioidea	Troglodytidae	Thryothorus_rutilus	Rufous-breasted Wren	Song	3.744	3.57403	XC353738-RufousBreastedWren_Colombia_122216_song
Certhioidea	Troglodytidae	Thryothorus_rutilus	Rufous-breasted Wren	Song	0.911	3.52504	XC433654-180713_Rufous-breastedWren_song_Anton-CaraIguana_OC
Certhioidea	Troglodytidae	Thryothorus_rutilus	Rufous-breasted Wren	Song	2.757	3.51455	XC433654-180713_Rufous-breastedWren_song_Anton-CaraIguana_OC
Certhioidea	Troglodytidae	Thryothorus_rutilus	Rufous-breasted Wren	Song	0.911	3.51455	XC433654-180713_Rufous-breastedWren_song_Anton-CaraIguana_OC
Certhioidea	Troglodytidae	Thryothorus_rutilus	Rufous-breasted Wren	Song	2.478	3.46538	XC433654-180713_Rufous-breastedWren_song_Anton-CaraIguana_OC
Certhioidea	Troglodytidae	Thryothorus_rutilus	Rufous-breasted Wren	Song	2.635	3.51455	XC433654-180713_Rufous-breastedWren_song_Anton-CaraIguana_OC
Certhioidea	Troglodytidae	Thryothorus_rutilus	Rufous-breasted Wren	Call	0.841	3.76118	XC211275-rufousbreastedwren
Certhioidea	Troglodytidae	Thryothorus_rutilus	Rufous-breasted Wren	Call	0.824	3.61595	XC211275-rufousbreastedwren
Certhioidea	Troglodytidae	Thryothorus_rutilus	Rufous-breasted Wren	Call	0.743	3.76716	XC211275-rufousbreastedwren
Certhioidea	Troglodytidae	Thryothorus_rutilus	Rufous-breasted Wren	Call	0.812	3.62531	XC211275-rufousbreastedwren
Certhioidea	Troglodytidae	Thryothorus_rutilus	Rufous-breasted Wren	Call	0.801	3.75435	XC211275-rufousbreastedwren
Certhioidea	Troglodytidae	Thryothorus_rutilus	Rufous-breasted Wren	Call	0.752	3.6149	XC245488-150403_2315
Certhioidea	Troglodytidae	Thryothorus_rutilus	Rufous-breasted Wren	Call	1.079	3.61595	XC27911-Rufous-breastedWrencallsEdwards
Certhioidea	Troglodytidae	Thryothorus_rutilus	Rufous-breasted Wren	Call	1.137	3.64246	XC27911-Rufous-breastedWrencallsEdwards
Certhioidea	Troglodytidae	Troglodytes_troglodytes	Winter Wren	Song	6.416	3.72754	XC331157-call5
Certhioidea	Troglodytidae	Troglodytes_troglodytes	Winter Wren	Song	6.037	3.60531	XC331157-call5
Certhioidea	Troglodytidae	Troglodytes_troglodytes	Winter Wren	Song	4.714	3.59439	XC331157-call5
Certhioidea	Troglodytidae	Troglodytes_troglodytes	Winter Wren	Song	6.645	3.72016	XC331157-call5
Certhioidea	Troglodytidae	Troglodytes_troglodytes	Winter Wren	Song	2.57	3.60531	XC331157-call5
Certhioidea	Troglodytidae	Troglodytes_troglodytes	Winter Wren	Song	3.5	3.82151	XC338703-Zaunkönig Saarn
Certhioidea	Troglodytidae	Troglodytes_troglodytes	Winter Wren	Song	3.691	3.60638	XC338703-Zaunkönig Saarn
Certhioidea	Troglodytidae	Troglodytes_troglodytes	Winter Wren	Song	3.355	3.82151	XC338703-Zaunkönig Saarn
Certhioidea	Troglodytidae	Troglodytes_troglodytes	Winter Wren	Song	3.39	3.7796	XC338703-Zaunkönig Saarn
Certhioidea	Troglodytidae	Troglodytes_troglodytes	Winter Wren	Song	2.589	3.72754	XC338703-Zaunkönig Saarn
Certhioidea	Troglodytidae	Troglodytes_troglodytes	Winter Wren	Song	5.27	3.72016	XC410057-TROTRO070418-T003 (2)
Certhioidea	Troglodytidae	Troglodytes_troglodytes	Winter Wren	Song	3.982	3.72754	XC410057-TROTRO070418-T003 (2)
Certhioidea	Troglodytidae	Troglodytes_troglodytes	Winter Wren	Song	5.688	3.72016	XC410057-TROTRO070418-T003 (2)
Certhioidea	Troglodytidae	Troglodytes_troglodytes	Winter Wren	Song	9.079	3.71265	XC410057-TROTRO070418-T003 (2)
Certhioidea	Troglodytidae	Troglodytes_troglodytes	Winter Wren	Song	5.688	3.72016	XC410057-TROTRO070418-T003 (2)
Certhioidea	Troglodytidae	Troglodytes_troglodytes	Winter Wren	Song	5.294	3.61595	XC410353-180409-043901 Eurasian Wren mosukei EDIT
Certhioidea	Troglodytidae	Troglodytes_troglodytes	Winter Wren	Song	5.363	3.61595	XC410353-180409-043901 Eurasian Wren mosukei EDIT
Certhioidea	Troglodytidae	Troglodytes_troglodytes	Winter Wren	Song	5.41	3.62531	XC410353-180409-043901 Eurasian Wren mosukei EDIT
Certhioidea	Troglodytidae	Troglodytes_troglodytes	Winter Wren	Song	5.421	3.734	XC410353-180409-043901 Eurasian Wren mosukei EDIT
Certhioidea	Troglodytidae	Troglodytes_troglodytes	Winter Wren	Song	5.421	3.61595	XC410353-180409-043901 Eurasian Wren mosukei EDIT
Certhioidea	Troglodytidae	Troglodytes_troglodytes	Winter Wren	Song	8.57	3.67943	XC412902-Gjerdesmett XC Helgøya Elias A. Ryberg20180429160440_507
Certhioidea	Troglodytidae	Troglodytes_troglodytes	Winter Wren	Song	8.517	3.67025	XC412902-Gjerdesmett XC Helgøya Elias A. Ryberg20180429160440_507
Certhioidea	Troglodytidae	Troglodytes_troglodytes	Winter Wren	Song	4.784	3.67943	XC412902-Gjerdesmett XC Helgøya Elias A. Ryberg20180429160440_507
Certhioidea	Troglodytidae	Troglodytes_troglodytes	Winter Wren	Song	6.325	3.67025	XC412902-Gjerdesmett XC Helgøya Elias A. Ryberg20180429160440_507
Certhioidea	Troglodytidae	Troglodytes_troglodytes	Winter Wren	Song	8.421	3.67943	XC412902-Gjerdesmett XC Helgøya Elias A. Ryberg20180429160440_507
Certhioidea	Troglodytidae	Troglodytes_troglodytes	Winter Wren	Call	0.048	3.80003	XC291344-Troglodytes_troglodytes_Poland_Jarek_Matusiak_20151112_17
Certhioidea	Troglodytidae	Troglodytes_troglodytes	Winter Wren	Call	0.056	3.84073	XC291344-Troglodytes_troglodytes_Poland_Jarek_Matusiak_20151112_17
Certhioidea	Troglodytidae	Troglodytes_troglodytes	Winter Wren	Call	0.056	3.76864	XC291344-Troglodytes_troglodytes_Poland_Jarek_Matusiak_20151112_17
Certhioidea	Troglodytidae	Troglodytes_troglodytes	Winter Wren	Call	0.064	3.81291	XC291344-Troglodytes_troglodytes_Poland_Jarek_Matusiak_20151112_17
Certhioidea	Troglodytidae	Troglodytes_troglodytes	Winter Wren	Call	0.048	3.82086	XC291344-Troglodytes_troglodytes_Poland_Jarek_Matusiak_20151112_17
Certhioidea	Troglodytidae	Troglodytes_troglodytes	Winter Wren	Call	0.032	3.69897	XC304411-Troglodytes_troglodytes_Poland_Jarek_Matusiak_20160213_14
Certhioidea	Troglodytidae	Troglodytes_troglodytes	Winter Wren	Call	0.032	3.68753	XC304411-Troglodytes_troglodytes_Poland_Jarek_Matusiak_20160213_14
Certhioidea	Troglodytidae	Troglodytes_troglodytes	Winter Wren	Call	0.032	3.74036	XC304411-Troglodytes_troglodytes_Poland_Jarek_Matusiak_20160213_14
Certhioidea	Troglodytidae	Troglodytes_troglodytes	Winter Wren	Call	0.024	3.69897	XC304411-Troglodytes_troglodytes_Poland_Jarek_Matusiak_20160213_14
Certhioidea	Troglodytidae	Troglodytes_troglodytes	Winter Wren	Call	0.032	3.7348	XC304411-Troglodytes_troglodytes_Poland_Jarek_Matusiak_20160213_14
Certhioidea	Troglodytidae	Troglodytes_troglodytes	Winter Wren	Call	0.092	3.76118	XC384259-zaunkö0556
Certhioidea	Troglodytidae	Troglodytes_troglodytes	Winter Wren	Call	0.046	3.82672	XC384259-zaunkö0556
Certhioidea	Troglodytidae	Troglodytes_troglodytes	Winter Wren	Call	0.052	3.82672	XC384259-zaunkö0556
Certhioidea	Troglodytidae	Troglodytes_troglodytes	Winter Wren	Call	0.052	3.734	XC384259-zaunkö0556
Certhioidea	Troglodytidae	Troglodytes_troglodytes	Winter Wren	Call	0.092	3.77379	XC384259-zaunkö0556
Certhioidea	Troglodytidae	Troglodytes_troglodytes	Winter Wren	Call	0.046	3.87448	XC410544-Wren - Call
Certhioidea	Troglodytidae	Troglodytes_troglodytes	Winter Wren	Call	0.052	3.89376	XC410544-Wren - Call
Certhioidea	Troglodytidae	Troglodytes_troglodytes	Winter Wren	Call	0.029	3.8791	XC410544-Wren - Call
Certhioidea	Troglodytidae	Troglodytes_troglodytes	Winter Wren	Call	0.04	3.89873	XC410544-Wren - Call
Certhioidea	Troglodytidae	Troglodytes_troglodytes	Winter Wren	Call	0.04	3.8791	XC410544-Wren - Call
Certhioidea	Troglodytidae	Troglodytes_troglodytes	Winter Wren	Call	0.034	3.74115	XC410761-180414_0101_Hayslan_Wren_mp3
Certhioidea	Troglodytidae	Troglodytes_troglodytes	Winter Wren	Call	0.04	3.77379	XC410761-180414_0101_Hayslan_Wren_mp3
Certhioidea	Troglodytidae	Troglodytes_troglodytes	Winter Wren	Call	0.034	3.7796	XC410761-180414_0101_Hayslan_Wren_mp3
Certhioidea	Troglodytidae	Troglodytes_troglodytes	Winter Wren	Call	0.029	3.85914	XC410761-180414_0101_Hayslan_Wren_mp3
Certhioidea	Troglodytidae	Troglodytes_troglodytes	Winter Wren	Call	0.046	3.78604	XC410761-180414_0101_Hayslan_Wren_mp3
Certhioidea	Troglodytidae	Uropsila_leucogastra	White-bellied Wren	Song	0.684	3.25527	XC232001-White-bellied Wren A 12531
Certhioidea	Troglodytidae	Uropsila_leucogastra	White-bellied Wren	Song	0.714	3.25527	XC232001-White-bellied Wren A 12531	Used eraser
Certhioidea	Troglodytidae	Uropsila_leucogastra	White-bellied Wren	Song	0.603	3.23553	XC232001-White-bellied Wren A 12531	Used eraser
Certhioidea	Troglodytidae	Uropsila_leucogastra	White-bellied Wren	Song	0.441	3.21219	XC288420-150626_0244 white bellied wren
Certhioidea	Troglodytidae	Uropsila_leucogastra	White-bellied Wren	Song	0.51	3.19033	XC288420-150626_0244 white bellied wren
Certhioidea	Troglodytidae	Uropsila_leucogastra	White-bellied Wren	Song	0.499	3.3483	XC437948-Wren, White-bellied
Certhioidea	Troglodytidae	Uropsila_leucogastra	White-bellied Wren	Song	0.499	3.31387	XC437948-Wren, White-bellied
Certhioidea	Troglodytidae	Uropsila_leucogastra	White-bellied Wren	Song	0.505	3.38202	XC437948-Wren, White-bellied
Certhioidea	Troglodytidae	Uropsila_leucogastra	White-bellied Wren	Song	0.47	3.3962	XC437948-Wren, White-bellied
Certhioidea	Troglodytidae	Uropsila_leucogastra	White-bellied Wren	Song	0.493	3.3962	XC437948-Wren, White-bellied
Certhioidea	Troglodytidae	Uropsila_leucogastra	White-bellied Wren	Call	0.034	3.21219	XC31732-R09_2214b-White-bellied-Wren
Certhioidea	Troglodytidae	Uropsila_leucogastra	White-bellied Wren	Call	0.029	3.23553	XC31732-R09_2214b-White-bellied-Wren	Used eraser
Certhioidea	Troglodytidae	Uropsila_leucogastra	White-bellied Wren	Call	0.034	3.23553	XC31732-R09_2214b-White-bellied-Wren	Used eraser
Certhioidea	Troglodytidae	Uropsila_leucogastra	White-bellied Wren	Call	0.04	3.23553	XC31732-R09_2214b-White-bellied-Wren
Certhioidea	Troglodytidae	Uropsila_leucogastra	White-bellied Wren	Call	0.034	3.21219	XC31732-R09_2214b-White-bellied-Wren
Certhioidea	Troglodytidae	Uropsila_leucogastra	White-bellied Wren	Call	0.04	3.43297	XC232005-White-bellied Wren 12525
Certhioidea	Troglodytidae	Uropsila_leucogastra	White-bellied Wren	Call	0.02	3.43933	XC232005-White-bellied Wren 12525
Certhioidea	Troglodytidae	Uropsila_leucogastra	White-bellied Wren	Call	0.03	3.43933	XC232005-White-bellied Wren 12525
Certhioidea	Troglodytidae	Uropsila_leucogastra	White-bellied Wren	Call	0.02	3.36549	XC232005-White-bellied Wren 12525	Used eraser
Certhioidea	Troglodytidae	Uropsila_leucogastra	White-bellied Wren	Call	0.02	3.46538	XC232005-White-bellied Wren 12525	Used eraser
Muscicapoidea	Cinclidae	Cinclus_cinclus	White-throated Dipper	Song	8.9	3.54158	XC75167-cinclus_cinclus_aquaticus_Poland_Jarek_Matusiak20110401
Muscicapoidea	Cinclidae	Cinclus_cinclus	White-throated Dipper	Song	31.16	3.15229	XC303351-Wasseramsel_20160209_0953_Ulrichen_667056_151099_song_A	Low pitch noise
Muscicapoidea	Cinclidae	Cinclus_cinclus	White-throated Dipper	Song	9.99	3.17609	XC303351-Wasseramsel_20160209_0953_Ulrichen_667056_151099_song_A	Low pitch noise
Muscicapoidea	Cinclidae	Cinclus_cinclus	White-throated Dipper	Song	3.97	3.63749	XC303578-Pluszcz_cinclus_cinclus_cinclus_Poland_Jarek_Matusiak20160214_12
Muscicapoidea	Cinclidae	Cinclus_cinclus	White-throated Dipper	Song	4.17	3.65514	XC303578-Pluszcz_cinclus_cinclus_cinclus_Poland_Jarek_Matusiak20160214_12
Muscicapoidea	Cinclidae	Cinclus_cinclus	White-throated Dipper	Song	1.9	3.63749	XC303578-Pluszcz_cinclus_cinclus_cinclus_Poland_Jarek_Matusiak20160214_12
Muscicapoidea	Cinclidae	Cinclus_cinclus	White-throated Dipper	Song	1.93	3.55751	XC303578-Pluszcz_cinclus_cinclus_cinclus_Poland_Jarek_Matusiak20160214_12
Muscicapoidea	Cinclidae	Cinclus_cinclus	White-throated Dipper	Song	3.83	3.54777	XC303578-Pluszcz_cinclus_cinclus_cinclus_Poland_Jarek_Matusiak20160214_12
Muscicapoidea	Cinclidae	Cinclus_cinclus	White-throated Dipper	Song	27.93	3.60206	XC212395-strömstare-ZOOM0123-140305-1
Muscicapoidea	Cinclidae	Cinclus_cinclus	White-throated Dipper	Song	59.989	3.55145	XC404328-Wasseramsel_20180204_1104_Münster_662955_147630_song	Continuous Song, people talking, low picth noise
Muscicapoidea	Cinclidae	Cinclus_cinclus	White-throated Dipper	Song	60	3.31387	XC404328-Wasseramsel_20180204_1104_Münster_662955_147630_song	Continuous Song, people talking, low picth noise
Muscicapoidea	Cinclidae	Cinclus_cinclus	White-throated Dipper	Song	59.989	2.96848	XC404328-Wasseramsel_20180204_1104_Münster_662955_147630_song	Continuous Song, people talking, low picth noise
Muscicapoidea	Cinclidae	Cinclus_cinclus	White-throated Dipper	Song	44.346	3.55145	XC404328-Wasseramsel_20180204_1104_Münster_662955_147630_song	Continuous Song, people talking, low picth noise
Muscicapoidea	Cinclidae	Cinclus_cinclus	White-throated Dipper	Call	0.03	3.71684	XC357729-Wasseramsel_Oltigenau_170304
Muscicapoidea	Cinclidae	Cinclus_cinclus	White-throated Dipper	Call	0.03	3.67486	XC357729-Wasseramsel_Oltigenau_170304	Used Eraser
Muscicapoidea	Cinclidae	Cinclus_cinclus	White-throated Dipper	Call	0.03	3.68664	XC357729-Wasseramsel_Oltigenau_170304
Muscicapoidea	Cinclidae	Cinclus_cinclus	White-throated Dipper	Call	0.1	3.78888	XC233260-Default Project	Used Eraser
Muscicapoidea	Cinclidae	Cinclus_cinclus	White-throated Dipper	Call	0.11	3.7767	XC233260-Default Project	Used Eraser
Muscicapoidea	Cinclidae	Cinclus_cinclus	White-throated Dipper	Call	0.1	3.78319	XC233260-Default Project	Used Eraser
Muscicapoidea	Cinclidae	Cinclus_cinclus	White-throated Dipper	Call	0.03	3.73078	XC294941-151115_1528-Cinclus cinclus
Muscicapoidea	Cinclidae	Cinclus_cinclus	White-throated Dipper	Call	0.04	3.72754	XC294941-151115_1528-Cinclus cinclus
Muscicapoidea	Cinclidae	Cinclus_cinclus	White-throated Dipper	Call	0.05	3.72754	XC294941-151115_1528-Cinclus cinclus
Muscicapoidea	Cinclidae	Cinclus_cinclus	White-throated Dipper	Call	0.05	3.73719	XC294941-151115_1528-Cinclus cinclus
Muscicapoidea	Cinclidae	Cinclus_cinclus	White-throated Dipper	Call	0.05	3.72754	XC294941-151115_1528-Cinclus cinclus
Muscicapoidea	Cinclidae	Cinclus_cinclus	White-throated Dipper	Call	0.05	3.7796	XC380670-170704-210131_Cinclus cinclus
Muscicapoidea	Cinclidae	Cinclus_cinclus	White-throated Dipper	Call	0.06	3.73078	XC380670-170704-210131_Cinclus cinclus
Muscicapoidea	Cinclidae	Cinclus_cinclus	White-throated Dipper	Call	0.11	3.78604	XC380670-170704-210131_Cinclus cinclus
Muscicapoidea	Cinclidae	Cinclus_cinclus	White-throated Dipper	Call	0.12	3.77379	XC380670-170704-210131_Cinclus cinclus
Muscicapoidea	Cinclidae	Cinclus_cinclus	White-throated Dipper	Call	0.11	3.76716	XC380670-170704-210131_Cinclus cinclus
Muscicapoidea	Cinclidae	Cinclus_cinclus	White-throated Dipper	Call	0.03	3.73078	XC303353-Wasseramsel_20160209_0953_Ulrichen_667056_151099_flightcall_A	Used Eraser
Muscicapoidea	Cinclidae	Cinclus_cinclus	White-throated Dipper	Call	0.03	3.67117	XC303353-Wasseramsel_20160209_0953_Ulrichen_667056_151099_flightcall_A	Used Eraser
Muscicapoidea	Mimidae	Cinclocerthia_ruficauda	Brown Trembler	Song	2.292	3.86451	XC287771-Cinclocerthia_ruficauda5	No call recordings
Muscicapoidea	Mimidae	Cinclocerthia_ruficauda	Brown Trembler	Song	0.922	3.52504	XC287771-Cinclocerthia_ruficauda5	No call recordings
Muscicapoidea	Mimidae	Cinclocerthia_ruficauda	Brown Trembler	Song	2.217	3.8488	XC287771-Cinclocerthia_ruficauda5	No call recordings
Muscicapoidea	Mimidae	Cinclocerthia_ruficauda	Brown Trembler	Song	3.57	3.49136	XC287771-Cinclocerthia_ruficauda5	No call recordings
Muscicapoidea	Mimidae	Dumetella_carolinensis	Grey Catbird	Song	4.945	3.42651	XC318615-GrCa 0351
Muscicapoidea	Mimidae	Dumetella_carolinensis	Grey Catbird	Song	6.565	3.5682	XC318615-GrCa 0351
Muscicapoidea	Mimidae	Dumetella_carolinensis	Grey Catbird	Song	7.778	3.65896	XC318615-GrCa 0351
Muscicapoidea	Mimidae	Dumetella_carolinensis	Grey Catbird	Song	5.299	3.55751	XC318615-GrCa 0351
Muscicapoidea	Mimidae	Dumetella_carolinensis	Grey Catbird	Song	4.138	3.3962	XC318615-GrCa 0351
Muscicapoidea	Mimidae	Dumetella_carolinensis	Grey Catbird	Song	13.002	3.51587	XC379736-GRCA_1
Muscicapoidea	Mimidae	Dumetella_carolinensis	Grey Catbird	Song	5.984	3.47712	XC379736-GRCA_1
Muscicapoidea	Mimidae	Dumetella_carolinensis	Grey Catbird	Song	8.021	3.31387	XC379736-GRCA_1
Muscicapoidea	Mimidae	Dumetella_carolinensis	Grey Catbird	Song	14.458	3.50243	XC379736-GRCA_1
Muscicapoidea	Mimidae	Dumetella_carolinensis	Grey Catbird	Song	6.224	3.51587	XC379736-GRCA_1
Muscicapoidea	Mimidae	Dumetella_carolinensis	Grey Catbird	Song	59.978	3.4624	XC381875-Gray Catbird 6.8.17 Milbridge ME 5.45 1.43 _0608
Muscicapoidea	Mimidae	Dumetella_carolinensis	Grey Catbird	Call	0.493	3.47857	XC387174-grey catbird_Avon CT_-3dB_2017.09.01 1057
Muscicapoidea	Mimidae	Dumetella_carolinensis	Grey Catbird	Call	0.476	3.43933	XC387174-grey catbird_Avon CT_-3dB_2017.09.01 1057
Muscicapoidea	Mimidae	Dumetella_carolinensis	Grey Catbird	Call	0.551	3.734	XC387174-grey catbird_Avon CT_-3dB_2017.09.01 1057
Muscicapoidea	Mimidae	Dumetella_carolinensis	Grey Catbird	Call	0.597	3.3962	XC387174-grey catbird_Avon CT_-3dB_2017.09.01 1057
Muscicapoidea	Mimidae	Dumetella_carolinensis	Grey Catbird	Call	0.528	3.46538	XC387174-grey catbird_Avon CT_-3dB_2017.09.01 1057
Muscicapoidea	Mimidae	Dumetella_carolinensis	Grey Catbird	Call	0.505	3.41162	XC415439-180511-Moqueur chat (cris)@Central Park
Muscicapoidea	Mimidae	Dumetella_carolinensis	Grey Catbird	Call	0.626	3.66745	XC415439-180511-Moqueur chat (cris)@Central Park
Muscicapoidea	Mimidae	Dumetella_carolinensis	Grey Catbird	Call	0.634	3.55145	XC429247-203 Catbird - Grey (Dumetella carolinensis) Call JUL 1236h 300m SherburneNWA_MN_GI_0864
Muscicapoidea	Mimidae	Dumetella_carolinensis	Grey Catbird	Call	0.496	3.51587	XC429247-203 Catbird - Grey (Dumetella carolinensis) Call JUL 1236h 300m SherburneNWA_MN_GI_0864
Muscicapoidea	Mimidae	Dumetella_carolinensis	Grey Catbird	Call	0.522	3.56229	XC429247-203 Catbird - Grey (Dumetella carolinensis) Call JUL 1236h 300m SherburneNWA_MN_GI_0864
Muscicapoidea	Mimidae	Dumetella_carolinensis	Grey Catbird	Call	0.565	3.53908	XC429247-203 Catbird - Grey (Dumetella carolinensis) Call JUL 1236h 300m SherburneNWA_MN_GI_0864
Muscicapoidea	Mimidae	Dumetella_carolinensis	Grey Catbird	Call	0.544	3.57403	XC429247-203 Catbird - Grey (Dumetella carolinensis) Call JUL 1236h 300m SherburneNWA_MN_GI_0864
Muscicapoidea	Mimidae	Margarops_fuscatus	Pearly-eyed Thrasher	Song	0.174	3.3483	XC210636-PETh 2013-10-15-0937 BVIs-Tort-GuIs
Muscicapoidea	Mimidae	Margarops_fuscatus	Pearly-eyed Thrasher	Song	0.249	3.41162	XC210636-PETh 2013-10-15-0937 BVIs-Tort-GuIs
Muscicapoidea	Mimidae	Margarops_fuscatus	Pearly-eyed Thrasher	Song	0.284	3.47857	XC210636-PETh 2013-10-15-0937 BVIs-Tort-GuIs
Muscicapoidea	Mimidae	Margarops_fuscatus	Pearly-eyed Thrasher	Song	0.284	3.23553	XC210636-PETh 2013-10-15-0937 BVIs-Tort-GuIs
Muscicapoidea	Mimidae	Margarops_fuscatus	Pearly-eyed Thrasher	Song	0.22	3.49136	XC210636-PETh 2013-10-15-0937 BVIs-Tort-GuIs
Muscicapoidea	Mimidae	Margarops_fuscatus	Pearly-eyed Thrasher	Song	0.112	3.43297	XC344043-Pearly eyed thrasher and PR Lizard Cuckoo 20161110 1018
Muscicapoidea	Mimidae	Margarops_fuscatus	Pearly-eyed Thrasher	Song	0.106	3.8169	XC344043-Pearly eyed thrasher and PR Lizard Cuckoo 20161110 1018
Muscicapoidea	Mimidae	Margarops_fuscatus	Pearly-eyed Thrasher	Song	0.218	3.25042	XC344043-Pearly eyed thrasher and PR Lizard Cuckoo 20161110 1018
Muscicapoidea	Mimidae	Margarops_fuscatus	Pearly-eyed Thrasher	Song	1.274	3.25042	XC344043-Pearly eyed thrasher and PR Lizard Cuckoo 20161110 1018
Muscicapoidea	Mimidae	Margarops_fuscatus	Pearly-eyed Thrasher	Song	0.336	3.36922	XC344043-Pearly eyed thrasher and PR Lizard Cuckoo 20161110 1018
Muscicapoidea	Mimidae	Margarops_fuscatus	Pearly-eyed Thrasher	Song	0.719	3.01284	XC357933-170222_Margarops_PRIAM_6h19am
Muscicapoidea	Mimidae	Margarops_fuscatus	Pearly-eyed Thrasher	Song	0.342	3.68305	XC357933-170222_Margarops_PRIAM_6h19am
Muscicapoidea	Mimidae	Margarops_fuscatus	Pearly-eyed Thrasher	Song	0.435	3.07918	XC357933-170222_Margarops_PRIAM_6h19am
Muscicapoidea	Mimidae	Margarops_fuscatus	Pearly-eyed Thrasher	Song	0.296	3.45332	XC357933-170222_Margarops_PRIAM_6h19am
Muscicapoidea	Mimidae	Margarops_fuscatus	Pearly-eyed Thrasher	Song	0.313	3.52504	XC357933-170222_Margarops_PRIAM_6h19am
Muscicapoidea	Mimidae	Margarops_fuscatus	Pearly-eyed Thrasher	Call	0.666	3.25042	XC173403-20140304-0840-PR027-US-PR-Rio Abajo SF-Pearly-eyed Thrasher calls_amp
Muscicapoidea	Mimidae	Margarops_fuscatus	Pearly-eyed Thrasher	Call	0.698	3.22531	XC173403-20140304-0840-PR027-US-PR-Rio Abajo SF-Pearly-eyed Thrasher calls_amp
Muscicapoidea	Mimidae	Margarops_fuscatus	Pearly-eyed Thrasher	Call	0.602	3.27184	XC173403-20140304-0840-PR027-US-PR-Rio Abajo SF-Pearly-eyed Thrasher calls_amp
Muscicapoidea	Mimidae	Margarops_fuscatus	Pearly-eyed Thrasher	Call	0.656	3.22531	XC173403-20140304-0840-PR027-US-PR-Rio Abajo SF-Pearly-eyed Thrasher calls_amp
Muscicapoidea	Mimidae	Margarops_fuscatus	Pearly-eyed Thrasher	Call	0.581	3.25042	XC173403-20140304-0840-PR027-US-PR-Rio Abajo SF-Pearly-eyed Thrasher calls_amp
Muscicapoidea	Mimidae	Margarops_fuscatus	Pearly-eyed Thrasher	Call	0.655	3.27646	XC308511-PearlyeyedThrasher_PuertoRico_031216_call
Muscicapoidea	Mimidae	Margarops_fuscatus	Pearly-eyed Thrasher	Call	0.539	3.27646	XC308511-PearlyeyedThrasher_PuertoRico_031216_call
Muscicapoidea	Mimidae	Margarops_fuscatus	Pearly-eyed Thrasher	Call	0.603	3.27646	XC308511-PearlyeyedThrasher_PuertoRico_031216_call
Muscicapoidea	Mimidae	Margarops_fuscatus	Pearly-eyed Thrasher	Call	0.615	3.25527	XC308511-PearlyeyedThrasher_PuertoRico_031216_call
Muscicapoidea	Mimidae	Margarops_fuscatus	Pearly-eyed Thrasher	Call	0.58	3.25527	XC308511-PearlyeyedThrasher_PuertoRico_031216_call
Muscicapoidea	Mimidae	Melanoptila_glabrirostris	Black Catbird	Song	54.433	3.42651	XC165106-MEGLczmnueve22
Muscicapoidea	Mimidae	Melanoptila_glabrirostris	Black Catbird	Song	10.181	3.43933	XC165106-MEGLczmnueve22
Muscicapoidea	Mimidae	Melanoptila_glabrirostris	Black Catbird	Song	4.179	3.42651	XC165106-MEGLczmnueve22
Muscicapoidea	Mimidae	Melanoptila_glabrirostris	Black Catbird	Song	6.536	3.42651	XC165106-MEGLczmnueve22
Muscicapoidea	Mimidae	Melanoptila_glabrirostris	Black Catbird	Song	18.245	3.42651	XC165106-MEGLczmnueve22
Muscicapoidea	Mimidae	Melanoptila_glabrirostris	Black Catbird	Song	39.073	3.74115	XC284215-Black Catbird Cozumel 1 May 2015
Muscicapoidea	Mimidae	Melanoptila_glabrirostris	Black Catbird	Song	4.829	3.43933	XC332404-BlackCatbird_Yucatan_081116_song2
Muscicapoidea	Mimidae	Melanoptila_glabrirostris	Black Catbird	Song	3.5	3.43933	XC332404-BlackCatbird_Yucatan_081116_song2
Muscicapoidea	Mimidae	Melanoptila_glabrirostris	Black Catbird	Song	4.156	3.55751	XC332404-BlackCatbird_Yucatan_081116_song2
Muscicapoidea	Mimidae	Melanoptila_glabrirostris	Black Catbird	Song	3.604	3.43933	XC332404-BlackCatbird_Yucatan_081116_song2
Muscicapoidea	Mimidae	Melanoptila_glabrirostris	Black Catbird	Song	2.583	3.43933	XC332404-BlackCatbird_Yucatan_081116_song2
Muscicapoidea	Mimidae	Melanoptila_glabrirostris	Black Catbird	Call	0.249	3.38202	XC332401-BlackCatbird_Yucatan_081116_call4
Muscicapoidea	Mimidae	Melanoptila_glabrirostris	Black Catbird	Call	0.11	3.31387	XC332401-BlackCatbird_Yucatan_081116_call4
Muscicapoidea	Mimidae	Melanoptila_glabrirostris	Black Catbird	Call	0.179	3.38202	XC332401-BlackCatbird_Yucatan_081116_call4
Muscicapoidea	Mimidae	Melanoptila_glabrirostris	Black Catbird	Call	0.058	3.42651	XC332401-BlackCatbird_Yucatan_081116_call4
Muscicapoidea	Mimidae	Melanoptila_glabrirostris	Black Catbird	Call	0.087	3.50243	XC332401-BlackCatbird_Yucatan_081116_call4
Muscicapoidea	Mimidae	Melanotis_caerulescens	Blue Mockingbird	Song	1.68	3.59439	XC351703-Melanotis_caerulescens_nom-FL X response base Vulcan Fuego 5Apr15 9.21am LS115079a
Muscicapoidea	Mimidae	Melanotis_caerulescens	Blue Mockingbird	Song	2.144	3.58433	XC351703-Melanotis_caerulescens_nom-FL X response base Vulcan Fuego 5Apr15 9.21am LS115079a
Muscicapoidea	Mimidae	Melanotis_caerulescens	Blue Mockingbird	Song	1.584	3.58433	XC351703-Melanotis_caerulescens_nom-FL X response base Vulcan Fuego 5Apr15 9.21am LS115079a
Muscicapoidea	Mimidae	Melanotis_caerulescens	Blue Mockingbird	Song	1.424	3.59439	XC351703-Melanotis_caerulescens_nom-FL X response base Vulcan Fuego 5Apr15 9.21am LS115079a
Muscicapoidea	Mimidae	Melanotis_caerulescens	Blue Mockingbird	Song	1.594	3.57403	XC351703-Melanotis_caerulescens_nom-FL X response base Vulcan Fuego 5Apr15 9.21am LS115079a
Muscicapoidea	Mimidae	Melanotis_caerulescens	Blue Mockingbird	Song	1.152	3.50243	XC360507-HAYA05_2777_Melanotis_caerulescens2
Muscicapoidea	Mimidae	Melanotis_caerulescens	Blue Mockingbird	Song	2.762	3.33244	XC360507-HAYA05_2777_Melanotis_caerulescens2
Muscicapoidea	Mimidae	Melanotis_caerulescens	Blue Mockingbird	Song	1.552	3.33244	XC360507-HAYA05_2777_Melanotis_caerulescens2
Muscicapoidea	Mimidae	Melanotis_caerulescens	Blue Mockingbird	Song	1.957	3.35218	XC360507-HAYA05_2777_Melanotis_caerulescens2
Muscicapoidea	Mimidae	Melanotis_caerulescens	Blue Mockingbird	Song	2.416	3.33244	XC360507-HAYA05_2777_Melanotis_caerulescens2
Muscicapoidea	Mimidae	Melanotis_caerulescens	Blue Mockingbird	Song	3.024	3.42651	XC319436-Blue Mockingbird Malinalco song seen
Muscicapoidea	Mimidae	Melanotis_caerulescens	Blue Mockingbird	Song	2.339	3.46538	XC319436-Blue Mockingbird Malinalco song seen
Muscicapoidea	Mimidae	Melanotis_caerulescens	Blue Mockingbird	Song	2.554	3.3962	XC319436-Blue Mockingbird Malinalco song seen
Muscicapoidea	Mimidae	Melanotis_caerulescens	Blue Mockingbird	Song	2.774	3.42651	XC319436-Blue Mockingbird Malinalco song seen
Muscicapoidea	Mimidae	Melanotis_caerulescens	Blue Mockingbird	Song	2.409	3.45332	XC319436-Blue Mockingbird Malinalco song seen
Muscicapoidea	Mimidae	Melanotis_caerulescens	Blue Mockingbird	Call	0.272	3.11727	XC158377-9991128
Muscicapoidea	Mimidae	Melanotis_caerulescens	Blue Mockingbird	Call	0.229	3.22531	XC158377-9991128
Muscicapoidea	Mimidae	Melanotis_caerulescens	Blue Mockingbird	Call	0.213	3.08279	XC158377-9991128
Muscicapoidea	Mimidae	Melanotis_caerulescens	Blue Mockingbird	Call	0.186	3.55145	XC158377-9991128
Muscicapoidea	Mimidae	Melanotis_caerulescens	Blue Mockingbird	Call	0.149	3.29226	XC158377-9991128
Muscicapoidea	Mimidae	Melanotis_caerulescens	Blue Mockingbird	Call	0.256	3.52763	XC351703-Melanotis_caerulescens_nom-FL X response base Vulcan Fuego 5Apr15 9.21am LS115079a
Muscicapoidea	Mimidae	Melanotis_caerulescens	Blue Mockingbird	Call	0.24	3.53908	XC351703-Melanotis_caerulescens_nom-FL X response base Vulcan Fuego 5Apr15 9.21am LS115079a
Muscicapoidea	Mimidae	Melanotis_caerulescens	Blue Mockingbird	Call	0.277	3.53908	XC351703-Melanotis_caerulescens_nom-FL X response base Vulcan Fuego 5Apr15 9.21am LS115079a
Muscicapoidea	Mimidae	Melanotis_caerulescens	Blue Mockingbird	Call	0.266	3.52763	XC351703-Melanotis_caerulescens_nom-FL X response base Vulcan Fuego 5Apr15 9.21am LS115079a
Muscicapoidea	Mimidae	Melanotis_caerulescens	Blue Mockingbird	Call	0.346	3.55145	XC351703-Melanotis_caerulescens_nom-FL X response base Vulcan Fuego 5Apr15 9.21am LS115079a
Muscicapoidea	Mimidae	Mimus_polyglottos	Northern Mockingbird	Song	8.62	3.53148	XC312453-NOMO 04142016 Martin Cnty FL
Muscicapoidea	Mimidae	Mimus_polyglottos	Northern Mockingbird	Song	2.18	3.36549	XC312453-NOMO 04142016 Martin Cnty FL
Muscicapoidea	Mimidae	Mimus_polyglottos	Northern Mockingbird	Song	8.49	3.4183	XC312453-NOMO 04142016 Martin Cnty FL
Muscicapoidea	Mimidae	Mimus_polyglottos	Northern Mockingbird	Song	23.69	3.51983	XC312453-NOMO 04142016 Martin Cnty FL
Muscicapoidea	Mimidae	Mimus_polyglottos	Northern Mockingbird	Song	11.08	3.54777	XC312453-NOMO 04142016 Martin Cnty FL
Muscicapoidea	Mimidae	Mimus_polyglottos	Northern Mockingbird	Song	59.982	3.42651	XC406012-DR0000_0606
Muscicapoidea	Mimidae	Mimus_polyglottos	Northern Mockingbird	Song	5.69	3.47712	XC413128-Northern Mockingbird -FL, Fay Lake Park, May 01, 2018, 0648 AM
Muscicapoidea	Mimidae	Mimus_polyglottos	Northern Mockingbird	Song	13.072	3.4624	XC413128-Northern Mockingbird -FL, Fay Lake Park, May 01, 2018, 0648 AM
Muscicapoidea	Mimidae	Mimus_polyglottos	Northern Mockingbird	Song	3.045	3.4624	XC413128-Northern Mockingbird -FL, Fay Lake Park, May 01, 2018, 0648 AM
Muscicapoidea	Mimidae	Mimus_polyglottos	Northern Mockingbird	Song	24.383	3.36922	XC413128-Northern Mockingbird -FL, Fay Lake Park, May 01, 2018, 0648 AM
Muscicapoidea	Mimidae	Mimus_polyglottos	Northern Mockingbird	Song	7.136	3.31387	XC413128-Northern Mockingbird -FL, Fay Lake Park, May 01, 2018, 0648 AM
Muscicapoidea	Mimidae	Mimus_polyglottos	Northern Mockingbird	Call	0.277	3.74974	XC143796-Northern Mockingbird FL, Blackpoint Drive, MINWR, July 07, 2013, 0153 PM
Muscicapoidea	Mimidae	Mimus_polyglottos	Northern Mockingbird	Call	0.266	3.74974	XC143796-Northern Mockingbird FL, Blackpoint Drive, MINWR, July 07, 2013, 0153 PM
Muscicapoidea	Mimidae	Mimus_polyglottos	Northern Mockingbird	Call	0.304	3.74974	XC143796-Northern Mockingbird FL, Blackpoint Drive, MINWR, July 07, 2013, 0153 PM
Muscicapoidea	Mimidae	Mimus_polyglottos	Northern Mockingbird	Call	0.24	3.74974	XC143796-Northern Mockingbird FL, Blackpoint Drive, MINWR, July 07, 2013, 0153 PM
Muscicapoidea	Mimidae	Mimus_polyglottos	Northern Mockingbird	Call	0.272	3.74974	XC143796-Northern Mockingbird FL, Blackpoint Drive, MINWR, July 07, 2013, 0153 PM
Muscicapoidea	Mimidae	Mimus_polyglottos	Northern Mockingbird	Call	0.16	3.36922	XC167843-Northern Mockingbird past sunset, Am Woodcock calls -FL, Research Road, Everglades NP, February 07, 2014, 0656 PM
Muscicapoidea	Mimidae	Mimus_polyglottos	Northern Mockingbird	Call	0.17	3.38561	XC167843-Northern Mockingbird past sunset, Am Woodcock calls -FL, Research Road, Everglades NP, February 07, 2014, 0656 PM
Muscicapoidea	Mimidae	Mimus_polyglottos	Northern Mockingbird	Call	0.272	3.45332	XC346465-160818_0859 1340 Whitewater_mocking bird
Muscicapoidea	Mimidae	Mimus_polyglottos	Northern Mockingbird	Call	0.307	3.54777	XC346465-160818_0859 1340 Whitewater_mocking bird
Muscicapoidea	Mimidae	Mimus_polyglottos	Northern Mockingbird	Call	0.33	3.45332	XC346465-160818_0859 1340 Whitewater_mocking bird
Muscicapoidea	Mimidae	Mimus_polyglottos	Northern Mockingbird	Call	0.307	3.46538	XC346465-160818_0859 1340 Whitewater_mocking bird
Muscicapoidea	Mimidae	Mimus_polyglottos	Northern Mockingbird	Call	0.342	3.45332	XC346465-160818_0859 1340 Whitewater_mocking bird
Muscicapoidea	Mimidae	Oreoscoptes_montanus	Sage Thrasher	Song	5.258	3.35218	XC179913-SATH_0016
Muscicapoidea	Mimidae	Oreoscoptes_montanus	Sage Thrasher	Song	15.29	3.36922	XC179913-SATH_0016
Muscicapoidea	Mimidae	Oreoscoptes_montanus	Sage Thrasher	Song	18	3.36922	XC179913-SATH_0016
Muscicapoidea	Mimidae	Oreoscoptes_montanus	Sage Thrasher	Song	12.592	3.35218	XC179913-SATH_0016
Muscicapoidea	Mimidae	Oreoscoptes_montanus	Sage Thrasher	Song	10.634	3.33244	XC179913-SATH_0016
Muscicapoidea	Mimidae	Oreoscoptes_montanus	Sage Thrasher	Song	60.046	3.36549	XC318498-160514_08 - Sage Thrasher good song
Muscicapoidea	Mimidae	Oreoscoptes_montanus	Sage Thrasher	Song	58.543	3.36549	XC320563-03-2x SaTh-03 0537
Muscicapoidea	Mimidae	Oreoscoptes_montanus	Sage Thrasher	Call	0.037	3.33244	XC34808-SATH2008-4-12calls1
Muscicapoidea	Mimidae	Oreoscoptes_montanus	Sage Thrasher	Call	0.037	3.33244	XC34808-SATH2008-4-12calls1
Muscicapoidea	Mimidae	Oreoscoptes_montanus	Sage Thrasher	Call	0.037	3.36922	XC34808-SATH2008-4-12calls1
Muscicapoidea	Mimidae	Oreoscoptes_montanus	Sage Thrasher	Call	0.042	3.36922	XC34808-SATH2008-4-12calls1
Muscicapoidea	Mimidae	Oreoscoptes_montanus	Sage Thrasher	Call	0.042	3.31387	XC34808-SATH2008-4-12calls1
Muscicapoidea	Mimidae	Oreoscoptes_montanus	Sage Thrasher	Call	0.023	3.38202	XC256631-THRASHE_Sage_c Silver Creek 1600m 122005 0820
Muscicapoidea	Mimidae	Oreoscoptes_montanus	Sage Thrasher	Call	0.023	3.33244	XC256631-THRASHE_Sage_c Silver Creek 1600m 122005 0820
Muscicapoidea	Mimidae	Oreoscoptes_montanus	Sage Thrasher	Call	0.034	3.33244	XC256631-THRASHE_Sage_c Silver Creek 1600m 122005 0820
Muscicapoidea	Mimidae	Oreoscoptes_montanus	Sage Thrasher	Call	0.034	3.3483	XC256631-THRASHE_Sage_c Silver Creek 1600m 122005 0820
Muscicapoidea	Mimidae	Oreoscoptes_montanus	Sage Thrasher	Call	0.034	3.3483	XC256631-THRASHE_Sage_c Silver Creek 1600m 122005 0820
Muscicapoidea	Mimidae	Oreoscoptes_montanus	Sage Thrasher	Call	0.023	3.19033	XC256634-THRASHE_Sage_c_group Round V 1400m 011106 0830
Muscicapoidea	Mimidae	Oreoscoptes_montanus	Sage Thrasher	Call	0.023	3.16435	XC256634-THRASHE_Sage_c_group Round V 1400m 011106 0830
Muscicapoidea	Mimidae	Oreoscoptes_montanus	Sage Thrasher	Call	0.023	3.21219	XC256634-THRASHE_Sage_c_group Round V 1400m 011106 0830
Muscicapoidea	Mimidae	Oreoscoptes_montanus	Sage Thrasher	Call	0.029	3.27646	XC256634-THRASHE_Sage_c_group Round V 1400m 011106 0830
Muscicapoidea	Mimidae	Oreoscoptes_montanus	Sage Thrasher	Call	0.029	3.19033	XC256634-THRASHE_Sage_c_group Round V 1400m 011106 0830
Muscicapoidea	Mimidae	Toxostoma_curvirostre	Curve-billed Thrasher	Song	6.06	3.36549	XC298127-Curve-billed Thrasher sn -AZ, Pena Blanca Lake, March 27, %u200E2012, 1116 AM
Muscicapoidea	Mimidae	Toxostoma_curvirostre	Curve-billed Thrasher	Song	3.85	3.37291	XC298127-Curve-billed Thrasher sn -AZ, Pena Blanca Lake, March 27, %u200E2012, 1116 AM
Muscicapoidea	Mimidae	Toxostoma_curvirostre	Curve-billed Thrasher	Song	3.22	3.35793	XC298127-Curve-billed Thrasher sn -AZ, Pena Blanca Lake, March 27, %u200E2012, 1116 AM
Muscicapoidea	Mimidae	Toxostoma_curvirostre	Curve-billed Thrasher	Song	8.17	3.35793	XC298127-Curve-billed Thrasher sn -AZ, Pena Blanca Lake, March 27, %u200E2012, 1116 AM
Muscicapoidea	Mimidae	Toxostoma_curvirostre	Curve-billed Thrasher	Song	3.69	3.35793	XC298127-Curve-billed Thrasher sn -AZ, Pena Blanca Lake, March 27, %u200E2012, 1116 AM
Muscicapoidea	Mimidae	Toxostoma_curvirostre	Curve-billed Thrasher	Song	29.8	3.3962	XC368460-Toxostoma curvirostre170426_T1459
Muscicapoidea	Mimidae	Toxostoma_curvirostre	Curve-billed Thrasher	Song	13.53	3.42651	XC368460-Toxostoma curvirostre170426_T1459
Muscicapoidea	Mimidae	Toxostoma_curvirostre	Curve-billed Thrasher	Song	12.64	3.40483	XC368460-Toxostoma curvirostre170426_T1459
Muscicapoidea	Mimidae	Toxostoma_curvirostre	Curve-billed Thrasher	Song	3.62	3.46538	XC392968-160817_0853 0945 Bob Rodrigues_Mystery 01
Muscicapoidea	Mimidae	Toxostoma_curvirostre	Curve-billed Thrasher	Song	12.68	3.46538	XC392968-160817_0853 0945 Bob Rodrigues_Mystery 01
Muscicapoidea	Mimidae	Toxostoma_curvirostre	Curve-billed Thrasher	Song	8.03	3.49136	XC405740-T curvi
Muscicapoidea	Mimidae	Toxostoma_curvirostre	Curve-billed Thrasher	Song	9.91	3.36549	XC256387-THRASHE_Cur-bil_s Portal 1400m 012309 1150
Muscicapoidea	Mimidae	Toxostoma_curvirostre	Curve-billed Thrasher	Song	10.12	3.42651	XC256387-THRASHE_Cur-bil_s Portal 1400m 012309 1150
Muscicapoidea	Mimidae	Toxostoma_curvirostre	Curve-billed Thrasher	Song	13.5	3.47276	XC256387-THRASHE_Cur-bil_s Portal 1400m 012309 1150
Muscicapoidea	Mimidae	Toxostoma_curvirostre	Curve-billed Thrasher	Call	0.27	3.62941	XC305871-Curve-billed Thrasher Calls
Muscicapoidea	Mimidae	Toxostoma_curvirostre	Curve-billed Thrasher	Call	0.23	3.58771	XC305871-Curve-billed Thrasher Calls
Muscicapoidea	Mimidae	Toxostoma_curvirostre	Curve-billed Thrasher	Call	0.22	3.61172	XC305871-Curve-billed Thrasher Calls
Muscicapoidea	Mimidae	Toxostoma_curvirostre	Curve-billed Thrasher	Call	0.23	3.5682	XC305871-Curve-billed Thrasher Calls
Muscicapoidea	Mimidae	Toxostoma_curvirostre	Curve-billed Thrasher	Call	0.23	3.58771	XC305871-Curve-billed Thrasher Calls
Muscicapoidea	Mimidae	Toxostoma_curvirostre	Curve-billed Thrasher	Call	0.42	3.45939	XC341902-Curve-billed Thrasher calls before night SAE seen nov 5
Muscicapoidea	Mimidae	Toxostoma_curvirostre	Curve-billed Thrasher	Call	0.46	3.50243	XC341902-Curve-billed Thrasher calls before night SAE seen nov 5
Muscicapoidea	Mimidae	Toxostoma_curvirostre	Curve-billed Thrasher	Call	0.27	3.46538	XC341902-Curve-billed Thrasher calls before night SAE seen nov 5
Muscicapoidea	Mimidae	Toxostoma_curvirostre	Curve-billed Thrasher	Call	0.42	3.47276	XC341902-Curve-billed Thrasher calls before night SAE seen nov 5
Muscicapoidea	Mimidae	Toxostoma_curvirostre	Curve-billed Thrasher	Call	0.41	3.47276	XC341902-Curve-billed Thrasher calls before night SAE seen nov 5
Muscicapoidea	Mimidae	Toxostoma_curvirostre	Curve-billed Thrasher	Call	0.33	3.51455	XC353540-THRASHE_Cur-bil_c La Aduana 500m 032016 1204
Muscicapoidea	Mimidae	Toxostoma_curvirostre	Curve-billed Thrasher	Call	0.4	3.51455	XC353540-THRASHE_Cur-bil_c La Aduana 500m 032016 1204
Muscicapoidea	Mimidae	Toxostoma_curvirostre	Curve-billed Thrasher	Call	0.45	3.45939	XC353540-THRASHE_Cur-bil_c La Aduana 500m 032016 1204
Muscicapoidea	Mimidae	Toxostoma_curvirostre	Curve-billed Thrasher	Call	0.39	3.4843	XC353540-THRASHE_Cur-bil_c La Aduana 500m 032016 1204
Muscicapoidea	Mimidae	Toxostoma_curvirostre	Curve-billed Thrasher	Call	0.47	3.5092	XC353540-THRASHE_Cur-bil_c La Aduana 500m 032016 1204
Muscicapoidea	Mimidae	Toxostoma_curvirostre	Curve-billed Thrasher	Call	0.19	3.47857	XC373233-Cbth Call 40' 0900 Ajo mp3 amp
Muscicapoidea	Mimidae	Toxostoma_curvirostre	Curve-billed Thrasher	Call	0.37	3.60638	XC373233-Cbth Call 40' 0900 Ajo mp3 amp
Muscicapoidea	Mimidae	Toxostoma_curvirostre	Curve-billed Thrasher	Call	0.37	3.57287	XC373233-Cbth Call 40' 0900 Ajo mp3 amp
Muscicapoidea	Mimidae	Toxostoma_curvirostre	Curve-billed Thrasher	Call	0.33	3.46538	XC373233-Cbth Call 40' 0900 Ajo mp3 amp
Muscicapoidea	Mimidae	Toxostoma_curvirostre	Curve-billed Thrasher	Call	0.22	3.47276	XC373233-Cbth Call 40' 0900 Ajo mp3 amp
Muscicapoidea	Mimidae	Toxostoma_curvirostre	Curve-billed Thrasher	Call	0.31	3.43297	XC396468-Curve-billed Thrasher 2
Muscicapoidea	Mimidae	Toxostoma_curvirostre	Curve-billed Thrasher	Call	0.29	3.43297	XC396468-Curve-billed Thrasher 2
Muscicapoidea	Mimidae	Toxostoma_curvirostre	Curve-billed Thrasher	Call	0.3	3.47857	XC396468-Curve-billed Thrasher 2
Muscicapoidea	Mimidae	Toxostoma_curvirostre	Curve-billed Thrasher	Call	0.31	3.55267	XC396468-Curve-billed Thrasher 2
Muscicapoidea	Mimidae	Toxostoma_curvirostre	Curve-billed Thrasher	Call	0.27	3.41162	XC396468-Curve-billed Thrasher 2
Muscicapoidea	Muscicapidae	Alethe_diademata	White-tailed Alethe	Song	1.375	3.23553	XC269923-White-tailedAlethe_WulkiFarm_150823_0711_edited
Muscicapoidea	Muscicapidae	Alethe_diademata	White-tailed Alethe	Song	1.294	3.25527	XC269923-White-tailedAlethe_WulkiFarm_150823_0711_edited
Muscicapoidea	Muscicapidae	Alethe_diademata	White-tailed Alethe	Song	1.851	3.16435	XC367510-170502-Alethe a huppe rousseAzagnie
Muscicapoidea	Muscicapidae	Alethe_diademata	White-tailed Alethe	Song	1.915	3.3483	XC367510-170502-Alethe a huppe rousseAzagnie
Muscicapoidea	Muscicapidae	Alethe_diademata	White-tailed Alethe	Song	1.944	3.3483	XC367510-170502-Alethe a huppe rousseAzagnie
Muscicapoidea	Muscicapidae	Alethe_diademata	White-tailed Alethe	Song	1.799	3.19033	XC400172-White tailed Alethe-sång; tiggläte juvenil-Kakum-(2017-11-05 08.45)-LS142508
Muscicapoidea	Muscicapidae	Alethe_diademata	White-tailed Alethe	Song	1.793	3.19033	XC400172-White tailed Alethe-sång; tiggläte juvenil-Kakum-(2017-11-05 08.45)-LS142508
Muscicapoidea	Muscicapidae	Alethe_diademata	White-tailed Alethe	Song	2.194	3.31387	XC400172-White tailed Alethe-sång; tiggläte juvenil-Kakum-(2017-11-05 08.45)-LS142508
Muscicapoidea	Muscicapidae	Alethe_diademata	White-tailed Alethe	Song	2.078	3.31387	XC400172-White tailed Alethe-sång; tiggläte juvenil-Kakum-(2017-11-05 08.45)-LS142508
Muscicapoidea	Muscicapidae	Alethe_diademata	White-tailed Alethe	Song	2.2	3.33244	XC400172-White tailed Alethe-sång; tiggläte juvenil-Kakum-(2017-11-05 08.45)-LS142508
Muscicapoidea	Muscicapidae	Alethe_diademata	White-tailed Alethe	Call	0.446	3.16435	XC367512-170502-Alethe a huppe rousse2Azagnie
Muscicapoidea	Muscicapidae	Alethe_diademata	White-tailed Alethe	Call	0.429	3.16435	XC367512-170502-Alethe a huppe rousse2Azagnie
Muscicapoidea	Muscicapidae	Alethe_diademata	White-tailed Alethe	Call	0.493	3.16435	XC367512-170502-Alethe a huppe rousse2Azagnie
Muscicapoidea	Muscicapidae	Alethe_diademata	White-tailed Alethe	Call	0.458	3.16435	XC367512-170502-Alethe a huppe rousse2Azagnie
Muscicapoidea	Muscicapidae	Alethe_diademata	White-tailed Alethe	Call	0.417	3.16435	XC367512-170502-Alethe a huppe rousse2Azagnie
Muscicapoidea	Muscicapidae	Alethe_diademata	White-tailed Alethe	Call	0.545	3.16435	XC404552-White-tailed alethe bis
Muscicapoidea	Muscicapidae	Alethe_diademata	White-tailed Alethe	Call	0.568	3.16435	XC404552-White-tailed alethe bis
Muscicapoidea	Muscicapidae	Alethe_diademata	White-tailed Alethe	Call	0.592	3.16435	XC404552-White-tailed alethe bis
Muscicapoidea	Muscicapidae	Alethe_diademata	White-tailed Alethe	Call	0.406	3.16435	XC419975-Whte-tailed Alethe 2
Muscicapoidea	Muscicapidae	Alethe_diademata	White-tailed Alethe	Call	0.464	3.16435	XC419975-Whte-tailed Alethe 2
Muscicapoidea	Muscicapidae	Alethe_diademata	White-tailed Alethe	Call	0.435	3.16435	XC419975-Whte-tailed Alethe 2
Muscicapoidea	Muscicapidae	Alethe_diademata	White-tailed Alethe	Call	0.441	3.16435	XC419975-Whte-tailed Alethe 2
Muscicapoidea	Muscicapidae	Alethe_diademata	White-tailed Alethe	Call	0.441	3.16435	XC419975-Whte-tailed Alethe 2
Muscicapoidea	Muscicapidae	Alethe_fuelleborni	White-chested Alethe	Song	0.841	3.33244	XC185632-Alethe-Coutadas-cleaned
Muscicapoidea	Muscicapidae	Alethe_fuelleborni	White-chested Alethe	Song	2.403	3.33244	XC185632-Alethe-Coutadas-cleaned
Muscicapoidea	Muscicapidae	Alethe_fuelleborni	White-chested Alethe	Song	0.772	3.33244	XC185632-Alethe-Coutadas-cleaned
Muscicapoidea	Muscicapidae	Alethe_fuelleborni	White-chested Alethe	Song	0.719	3.33244	XC185632-Alethe-Coutadas-cleaned
Muscicapoidea	Muscicapidae	Alethe_fuelleborni	White-chested Alethe	Song	0.563	3.36549	XC185632-Alethe-Coutadas-cleaned
Muscicapoidea	Muscicapidae	Alethe_fuelleborni	White-chested Alethe	Song	0.426	3.40312	XC312009-Pseudalethe_fuelleborni-FL song (resp) Nyika NP Chowo 1Dec15 6.34am LS118629a
Muscicapoidea	Muscicapidae	Alethe_fuelleborni	White-chested Alethe	Song	0.586	3.35218	XC312009-Pseudalethe_fuelleborni-FL song (resp) Nyika NP Chowo 1Dec15 6.34am LS118629a
Muscicapoidea	Muscicapidae	Alethe_fuelleborni	White-chested Alethe	Song	0.474	3.40312	XC312009-Pseudalethe_fuelleborni-FL song (resp) Nyika NP Chowo 1Dec15 6.34am LS118629a
Muscicapoidea	Muscicapidae	Alethe_fuelleborni	White-chested Alethe	Song	0.517	3.36922	XC312009-Pseudalethe_fuelleborni-FL song (resp) Nyika NP Chowo 1Dec15 6.34am LS118629a
Muscicapoidea	Muscicapidae	Alethe_fuelleborni	White-chested Alethe	Song	0.56	3.40312	XC312009-Pseudalethe_fuelleborni-FL song (resp) Nyika NP Chowo 1Dec15 6.34am LS118629a
Muscicapoidea	Muscicapidae	Alethe_fuelleborni	White-chested Alethe	Song	1.354	3.29226	XC429871-Chamaetylas_fuelleborni-FL song Amani (viewpt trail) 16Oct17 5.10pm LS113254a
Muscicapoidea	Muscicapidae	Alethe_fuelleborni	White-chested Alethe	Song	0.757	3.35218	XC429871-Chamaetylas_fuelleborni-FL song Amani (viewpt trail) 16Oct17 5.10pm LS113254a
Muscicapoidea	Muscicapidae	Alethe_fuelleborni	White-chested Alethe	Song	0.917	3.35218	XC429871-Chamaetylas_fuelleborni-FL song Amani (viewpt trail) 16Oct17 5.10pm LS113254a
Muscicapoidea	Muscicapidae	Alethe_fuelleborni	White-chested Alethe	Song	0.997	3.36922	XC429871-Chamaetylas_fuelleborni-FL song Amani (viewpt trail) 16Oct17 5.10pm LS113254a
Muscicapoidea	Muscicapidae	Alethe_fuelleborni	White-chested Alethe	Song	1.413	3.31387	XC429871-Chamaetylas_fuelleborni-FL song Amani (viewpt trail) 16Oct17 5.10pm LS113254a
Muscicapoidea	Muscicapidae	Alethe_fuelleborni	White-chested Alethe	Call	0.4	3.3962	XC26356-09 Alethe fuelleborni-call-notes-and-young-bird-begging-notes
Muscicapoidea	Muscicapidae	Alethe_fuelleborni	White-chested Alethe	Call	0.371	3.38202	XC26356-09 Alethe fuelleborni-call-notes-and-young-bird-begging-notes
Muscicapoidea	Muscicapidae	Alethe_fuelleborni	White-chested Alethe	Call	0.378	3.36922	XC429873-Chamaetylas_fuelleborni-FL calls Amani 17Oct17 5.45pm LS113283a
Muscicapoidea	Muscicapidae	Alethe_fuelleborni	White-chested Alethe	Call	0.48	3.36922	XC429873-Chamaetylas_fuelleborni-FL calls Amani 17Oct17 5.45pm LS113283a
Muscicapoidea	Muscicapidae	Alethe_fuelleborni	White-chested Alethe	Call	0.522	3.38561	XC429873-Chamaetylas_fuelleborni-FL calls Amani 17Oct17 5.45pm LS113283a
Muscicapoidea	Muscicapidae	Alethe_fuelleborni	White-chested Alethe	Call	0.49	3.38561	XC429873-Chamaetylas_fuelleborni-FL calls Amani 17Oct17 5.45pm LS113283a
Muscicapoidea	Muscicapidae	Alethe_fuelleborni	White-chested Alethe	Call	0.496	3.40312	XC429873-Chamaetylas_fuelleborni-FL calls Amani 17Oct17 5.45pm LS113283a
Muscicapoidea	Muscicapidae	Brachypteryx_leucophrys	Lesser Shortwing	Song	2.652	3.58771	XC352272-Lesser Shortwing (noise reduction)
Muscicapoidea	Muscicapidae	Brachypteryx_leucophrys	Lesser Shortwing	Song	2.635	3.62531	XC352272-Lesser Shortwing (noise reduction)
Muscicapoidea	Muscicapidae	Brachypteryx_leucophrys	Lesser Shortwing	Song	2.652	3.51455	XC352272-Lesser Shortwing (noise reduction)
Muscicapoidea	Muscicapidae	Brachypteryx_leucophrys	Lesser Shortwing	Song	2.768	3.5682	XC352272-Lesser Shortwing (noise reduction)
Muscicapoidea	Muscicapidae	Brachypteryx_leucophrys	Lesser Shortwing	Song	2.351	3.58771	XC403453-174 Shortwing - Lesser (Brachypteryx leucophris) Song 1630m KM34RidgeDoiInthanonTHA_GI
Muscicapoidea	Muscicapidae	Brachypteryx_leucophrys	Lesser Shortwing	Song	2.623	3.61595	XC403453-174 Shortwing - Lesser (Brachypteryx leucophris) Song 1630m KM34RidgeDoiInthanonTHA_GI
Muscicapoidea	Muscicapidae	Brachypteryx_leucophrys	Lesser Shortwing	Song	2.101	3.57749	XC403453-174 Shortwing - Lesser (Brachypteryx leucophris) Song 1630m KM34RidgeDoiInthanonTHA_GI
Muscicapoidea	Muscicapidae	Brachypteryx_leucophrys	Lesser Shortwing	Song	2.252	3.63347	XC403453-174 Shortwing - Lesser (Brachypteryx leucophris) Song 1630m KM34RidgeDoiInthanonTHA_GI
Muscicapoidea	Muscicapidae	Brachypteryx_leucophrys	Lesser Shortwing	Song	2.008	3.60638	XC403453-174 Shortwing - Lesser (Brachypteryx leucophris) Song 1630m KM34RidgeDoiInthanonTHA_GI
Muscicapoidea	Muscicapidae	Brachypteryx_leucophrys	Lesser Shortwing	Song	1.933	3.61595	XC426425-LS108381 Lesser Shortwing song A
Muscicapoidea	Muscicapidae	Brachypteryx_leucophrys	Lesser Shortwing	Song	2.409	3.60638	XC426425-LS108381 Lesser Shortwing song A
Muscicapoidea	Muscicapidae	Brachypteryx_leucophrys	Lesser Shortwing	Song	2.078	3.54777	XC426425-LS108381 Lesser Shortwing song A
Muscicapoidea	Muscicapidae	Brachypteryx_leucophrys	Lesser Shortwing	Call	0.226	3.734	XC195579-Lesser-Shortwing-GKerinci-17062014-nopbk-MThibault-LS110791
Muscicapoidea	Muscicapidae	Brachypteryx_leucophrys	Lesser Shortwing	Call	0.197	3.734	XC195579-Lesser-Shortwing-GKerinci-17062014-nopbk-MThibault-LS110791
Muscicapoidea	Muscicapidae	Brachypteryx_leucophrys	Lesser Shortwing	Call	0.284	3.734	XC195579-Lesser-Shortwing-GKerinci-17062014-nopbk-MThibault-LS110791
Muscicapoidea	Muscicapidae	Brachypteryx_leucophrys	Lesser Shortwing	Call	0.255	3.734	XC195579-Lesser-Shortwing-GKerinci-17062014-nopbk-MThibault-LS110791
Muscicapoidea	Muscicapidae	Brachypteryx_leucophrys	Lesser Shortwing	Call	0.243	3.734	XC195579-Lesser-Shortwing-GKerinci-17062014-nopbk-MThibault-LS110791
Muscicapoidea	Muscicapidae	Brachypteryx_leucophrys	Lesser Shortwing	Call	0.255	3.66745	XC278708-XC VN860311 Lesser Shortwing alarm calls Wanggameti
Muscicapoidea	Muscicapidae	Brachypteryx_leucophrys	Lesser Shortwing	Call	0.33	3.67486	XC278708-XC VN860311 Lesser Shortwing alarm calls Wanggameti
Muscicapoidea	Muscicapidae	Brachypteryx_leucophrys	Lesser Shortwing	Call	0.342	3.67486	XC278708-XC VN860311 Lesser Shortwing alarm calls Wanggameti
Muscicapoidea	Muscicapidae	Brachypteryx_leucophrys	Lesser Shortwing	Call	0.313	3.67486	XC278708-XC VN860311 Lesser Shortwing alarm calls Wanggameti
Muscicapoidea	Muscicapidae	Brachypteryx_leucophrys	Lesser Shortwing	Call	0.272	3.67486	XC278708-XC VN860311 Lesser Shortwing alarm calls Wanggameti
Muscicapoidea	Muscicapidae	Bradornis_microrhynchus	African Grey Flycatcher	Song	1.7	3.79239	XC77338-African Grey Flycatcher Tz 01
Muscicapoidea	Muscicapidae	Bradornis_microrhynchus	African Grey Flycatcher	Song	1.19	3.80414	XC77338-African Grey Flycatcher Tz 01
Muscicapoidea	Muscicapidae	Bradornis_microrhynchus	African Grey Flycatcher	Song	3.146	3.77379	XC300445-LS_50479 African Grey Flycatcher song and calls A
Muscicapoidea	Muscicapidae	Bradornis_microrhynchus	African Grey Flycatcher	Song	3.204	3.80414	XC300445-LS_50479 African Grey Flycatcher song and calls A
Muscicapoidea	Muscicapidae	Bradornis_microrhynchus	African Grey Flycatcher	Song	2.542	3.67486	XC300445-LS_50479 African Grey Flycatcher song and calls A
Muscicapoidea	Muscicapidae	Bradornis_microrhynchus	African Grey Flycatcher	Song	3.639	3.7796	XC300445-LS_50479 African Grey Flycatcher song and calls A
Muscicapoidea	Muscicapidae	Bradornis_microrhynchus	African Grey Flycatcher	Song	2.31	3.6981	XC300445-LS_50479 African Grey Flycatcher song and calls A
Muscicapoidea	Muscicapidae	Bradornis_microrhynchus	African Grey Flycatcher	Call	0.245	3.52763	XC267773-African Gray Flycatcher2014-12-25-1
Muscicapoidea	Muscicapidae	Bradornis_microrhynchus	African Grey Flycatcher	Call	0.245	3.52763	XC267773-African Gray Flycatcher2014-12-25-1
Muscicapoidea	Muscicapidae	Bradornis_microrhynchus	African Grey Flycatcher	Call	0.261	3.78462	XC267773-African Gray Flycatcher2014-12-25-1
Muscicapoidea	Muscicapidae	Bradornis_microrhynchus	African Grey Flycatcher	Call	0.24	3.55145	XC267773-African Gray Flycatcher2014-12-25-1
Muscicapoidea	Muscicapidae	Bradornis_microrhynchus	African Grey Flycatcher	Call	0.256	3.50243	XC267773-African Gray Flycatcher2014-12-25-1
Muscicapoidea	Muscicapidae	Bradornis_microrhynchus	African Grey Flycatcher	Call	0.214	3.51455	XC300450-LS_59751 African Grey Flycatcher call B
Muscicapoidea	Muscicapidae	Bradornis_microrhynchus	African Grey Flycatcher	Call	0.197	3.58771	XC300450-LS_59751 African Grey Flycatcher call B
Muscicapoidea	Muscicapidae	Bradornis_microrhynchus	African Grey Flycatcher	Call	0.214	3.51455	XC300450-LS_59751 African Grey Flycatcher call B
Muscicapoidea	Muscicapidae	Bradornis_microrhynchus	African Grey Flycatcher	Call	0.243	3.55751	XC300450-LS_59751 African Grey Flycatcher call B
Muscicapoidea	Muscicapidae	Bradornis_pallidus	Pale Flycatcher	Song	2.536	3.54777	XC339254-LS101572 Pale Flycatcher song B
Muscicapoidea	Muscicapidae	Bradornis_pallidus	Pale Flycatcher	Song	1.782	3.54777	XC339254-LS101572 Pale Flycatcher song B
Muscicapoidea	Muscicapidae	Bradornis_pallidus	Pale Flycatcher	Song	1.573	3.54777	XC339254-LS101572 Pale Flycatcher song B
Muscicapoidea	Muscicapidae	Bradornis_pallidus	Pale Flycatcher	Song	3.523	3.45332	XC339254-LS101572 Pale Flycatcher song B
Muscicapoidea	Muscicapidae	Bradornis_pallidus	Pale Flycatcher	Song	2.385	3.51455	XC396389-Pale Flycatcher_song_Endebess_6Dec2017_0700_J.Bradley
Muscicapoidea	Muscicapidae	Bradornis_pallidus	Pale Flycatcher	Song	1.602	3.41162	XC396389-Pale Flycatcher_song_Endebess_6Dec2017_0700_J.Bradley
Muscicapoidea	Muscicapidae	Bradornis_pallidus	Pale Flycatcher	Song	2.832	3.49136	XC400020-Pale Flycatcher-sång-Kakum-(2017-11-06 08.30)-LS142538
Muscicapoidea	Muscicapidae	Bradornis_pallidus	Pale Flycatcher	Song	0.65	3.54777	XC400020-Pale Flycatcher-sång-Kakum-(2017-11-06 08.30)-LS142538
Muscicapoidea	Muscicapidae	Bradornis_pallidus	Pale Flycatcher	Song	1.491	3.50243	XC400020-Pale Flycatcher-sång-Kakum-(2017-11-06 08.30)-LS142538
Muscicapoidea	Muscicapidae	Bradornis_pallidus	Pale Flycatcher	Song	1.793	3.63347	XC400020-Pale Flycatcher-sång-Kakum-(2017-11-06 08.30)-LS142538
Muscicapoidea	Muscicapidae	Bradornis_pallidus	Pale Flycatcher	Call	0.563	3.77379	XC315791
Muscicapoidea	Muscicapidae	Bradornis_pallidus	Pale Flycatcher	Call	0.563	3.51455	XC315791
Muscicapoidea	Muscicapidae	Bradornis_pallidus	Pale Flycatcher	Call	0.655	3.60638	XC315791
Muscicapoidea	Muscicapidae	Bradornis_pallidus	Pale Flycatcher	Call	0.574	3.65896	XC315791
Muscicapoidea	Muscicapidae	Bradornis_pallidus	Pale Flycatcher	Call	0.516	3.7796	XC315791
Muscicapoidea	Muscicapidae	Cichladusa_guttata	Spotted Palm-thrush	Song	12.178	3.27646	XC394494-STE-031Spotted Palm Thrush_PiedCrow-morogoro
Muscicapoidea	Muscicapidae	Cichladusa_guttata	Spotted Palm-thrush	Song	10.977	3.49136	XC394494-STE-031Spotted Palm Thrush_PiedCrow-morogoro
Muscicapoidea	Muscicapidae	Cichladusa_guttata	Spotted Palm-thrush	Song	4.853	3.36922	XC419989-Spotted Palm (Morning) Thrush on 2.6.17 at KIA Lodge TZ at 6.22 for .36_0434
Muscicapoidea	Muscicapidae	Cichladusa_guttata	Spotted Palm-thrush	Song	6.133	3.36922	XC419989-Spotted Palm (Morning) Thrush on 2.6.17 at KIA Lodge TZ at 6.22 for .36_0434
Muscicapoidea	Muscicapidae	Cichladusa_guttata	Spotted Palm-thrush	Song	6.571	3.27646	XC440439-235 - STE-076 Cichladuse tachetée
Muscicapoidea	Muscicapidae	Cichladusa_guttata	Spotted Palm-thrush	Song	2.397	3.27646	XC440439-235 - STE-076 Cichladuse tachetée
Muscicapoidea	Muscicapidae	Cichladusa_guttata	Spotted Palm-thrush	Song	3.285	3.25527	XC440439-235 - STE-076 Cichladuse tachetée
Muscicapoidea	Muscicapidae	Cichladusa_guttata	Spotted Palm-thrush	Song	7.639	3.25527	XC440439-235 - STE-076 Cichladuse tachetée
Muscicapoidea	Muscicapidae	Cichladusa_guttata	Spotted Palm-thrush	Call	0.528	3.22531	XC393823-palm thrush
Muscicapoidea	Muscicapidae	Cichladusa_guttata	Spotted Palm-thrush	Call	0.544	3.2014	XC393823-palm thrush
Muscicapoidea	Muscicapidae	Cichladusa_guttata	Spotted Palm-thrush	Call	0.512	3.2014	XC393823-palm thrush
Muscicapoidea	Muscicapidae	Cichladusa_guttata	Spotted Palm-thrush	Call	0.522	3.2014	XC393823-palm thrush
Muscicapoidea	Muscicapidae	Cichladusa_guttata	Spotted Palm-thrush	Call	0.719	3.19033	XC432418-Spotted Palm Thrush
Muscicapoidea	Muscicapidae	Cichladusa_guttata	Spotted Palm-thrush	Call	0.795	3.19033	XC432418-Spotted Palm Thrush
Muscicapoidea	Muscicapidae	Cichladusa_guttata	Spotted Palm-thrush	Call	0.922	3.19033	XC432418-Spotted Palm Thrush
Muscicapoidea	Muscicapidae	Cichladusa_guttata	Spotted Palm-thrush	Call	0.83	3.16435	XC432418-Spotted Palm Thrush
Muscicapoidea	Muscicapidae	Cinclidium_frontale	Blue-fronted Robin	Song	0.688	3.43297	XC106781-Cinclidium_frontale-FL male song Eaglenest 27Apr12 LS110634	No call recordings
Muscicapoidea	Muscicapidae	Cinclidium_frontale	Blue-fronted Robin	Song	0.762	3.47712	XC106781-Cinclidium_frontale-FL male song Eaglenest 27Apr12 LS110634	No call recordings
Muscicapoidea	Muscicapidae	Cinclidium_frontale	Blue-fronted Robin	Song	0.816	3.50243	XC106781-Cinclidium_frontale-FL male song Eaglenest 27Apr12 LS110634	No call recordings
Muscicapoidea	Muscicapidae	Cinclidium_frontale	Blue-fronted Robin	Song	0.762	3.4183	XC106781-Cinclidium_frontale-FL male song Eaglenest 27Apr12 LS110634	No call recordings
Muscicapoidea	Muscicapidae	Cinclidium_frontale	Blue-fronted Robin	Song	0.741	3.4183	XC106781-Cinclidium_frontale-FL male song Eaglenest 27Apr12 LS110634	No call recordings
Muscicapoidea	Muscicapidae	Cinclidium_frontale	Blue-fronted Robin	Song	0.864	3.41162	XC315370-blue-fronted_robin--hailuogou.280615.rz	No call recordings
Muscicapoidea	Muscicapidae	Cinclidium_frontale	Blue-fronted Robin	Song	0.789	3.45332	XC315370-blue-fronted_robin--hailuogou.280615.rz	No call recordings
Muscicapoidea	Muscicapidae	Cinclidium_frontale	Blue-fronted Robin	Song	0.772	3.41162	XC315370-blue-fronted_robin--hailuogou.280615.rz	No call recordings
Muscicapoidea	Muscicapidae	Cinclidium_frontale	Blue-fronted Robin	Song	0.975	3.43933	XC374342-Robin, Blue-fronted	No call recordings
Muscicapoidea	Muscicapidae	Cinclidium_frontale	Blue-fronted Robin	Song	0.928	3.41162	XC374342-Robin, Blue-fronted	No call recordings
Muscicapoidea	Muscicapidae	Cinclidium_frontale	Blue-fronted Robin	Song	0.981	3.45332	XC374342-Robin, Blue-fronted	No call recordings
Muscicapoidea	Muscicapidae	Cinclidium_frontale	Blue-fronted Robin	Song	0.911	3.41162	XC374342-Robin, Blue-fronted	No call recordings
Muscicapoidea	Muscicapidae	Cinclidium_frontale	Blue-fronted Robin	Song	0.893	3.38202	XC374342-Robin, Blue-fronted	No call recordings
Muscicapoidea	Muscicapidae	Cinclidium_leucurum	White-tailed Blue Robin	Song	1.131	3.61595	XC34206-ROBINWhiteTailed_FL male montium BlueGateTrail28Apr09
Muscicapoidea	Muscicapidae	Cinclidium_leucurum	White-tailed Blue Robin	Song	1.213	3.60638	XC34206-ROBINWhiteTailed_FL male montium BlueGateTrail28Apr09
Muscicapoidea	Muscicapidae	Cinclidium_leucurum	White-tailed Blue Robin	Song	1.126	3.58771	XC34206-ROBINWhiteTailed_FL male montium BlueGateTrail28Apr09
Muscicapoidea	Muscicapidae	Cinclidium_leucurum	White-tailed Blue Robin	Song	1.155	3.58771	XC34206-ROBINWhiteTailed_FL male montium BlueGateTrail28Apr09
Muscicapoidea	Muscicapidae	Cinclidium_leucurum	White-tailed Blue Robin	Song	1.387	3.5977	XC388191-White-tailed Robin_Dasyueshan_DLY
Muscicapoidea	Muscicapidae	Cinclidium_leucurum	White-tailed Blue Robin	Song	1.457	3.57749	XC388191-White-tailed Robin_Dasyueshan_DLY
Muscicapoidea	Muscicapidae	Cinclidium_leucurum	White-tailed Blue Robin	Song	1.172	3.60638	XC388191-White-tailed Robin_Dasyueshan_DLY
Muscicapoidea	Muscicapidae	Cinclidium_leucurum	White-tailed Blue Robin	Song	1.23	3.61595	XC388191-White-tailed Robin_Dasyueshan_DLY
Muscicapoidea	Muscicapidae	Cinclidium_leucurum	White-tailed Blue Robin	Song	1.358	3.57749	XC388191-White-tailed Robin_Dasyueshan_DLY
Muscicapoidea	Muscicapidae	Cinclidium_leucurum	White-tailed Blue Robin	Song	1.024	3.62428	XC428905-S5Telinga_5m_NN_20180630_052716
Muscicapoidea	Muscicapidae	Cinclidium_leucurum	White-tailed Blue Robin	Song	0.986	3.60531	XC428905-S5Telinga_5m_NN_20180630_052716
Muscicapoidea	Muscicapidae	Cinclidium_leucurum	White-tailed Blue Robin	Song	0.816	3.57403	XC428905-S5Telinga_5m_NN_20180630_052716
Muscicapoidea	Muscicapidae	Cinclidium_leucurum	White-tailed Blue Robin	Song	0.986	3.60531	XC428905-S5Telinga_5m_NN_20180630_052716
Muscicapoidea	Muscicapidae	Cinclidium_leucurum	White-tailed Blue Robin	Call	0.417	3.68305	XC26314-White-tailedRobinfemVNEdwards
Muscicapoidea	Muscicapidae	Cinclidium_leucurum	White-tailed Blue Robin	Call	0.371	3.68305	XC26314-White-tailedRobinfemVNEdwards
Muscicapoidea	Muscicapidae	Cinclidium_leucurum	White-tailed Blue Robin	Call	0.197	3.65031	XC79422-98079	Used eraser
Muscicapoidea	Muscicapidae	Cinclidium_leucurum	White-tailed Blue Robin	Call	0.238	3.65031	XC79422-98079	Used eraser
Muscicapoidea	Muscicapidae	Cinclidium_leucurum	White-tailed Blue Robin	Call	0.214	3.64246	XC79422-98079	Used eraser
Muscicapoidea	Muscicapidae	Cinclidium_leucurum	White-tailed Blue Robin	Call	0.185	3.65031	XC79422-98079	Used eraser
Muscicapoidea	Muscicapidae	Cinclidium_leucurum	White-tailed Blue Robin	Call	0.208	3.65031	XC79422-98079	Used eraser
Muscicapoidea	Muscicapidae	Cinclidium_leucurum	White-tailed Blue Robin	Call	0.378	3.70415	XC371242-rdb088_2017-02-07_07h14_White-tailed_Robin
Muscicapoidea	Muscicapidae	Cinclidium_leucurum	White-tailed Blue Robin	Call	0.421	3.70415	XC371242-rdb088_2017-02-07_07h14_White-tailed_Robin
Muscicapoidea	Muscicapidae	Cinclidium_leucurum	White-tailed Blue Robin	Call	0.368	3.70415	XC371242-rdb088_2017-02-07_07h14_White-tailed_Robin
Muscicapoidea	Muscicapidae	Cinclidium_leucurum	White-tailed Blue Robin	Call	0.405	3.71181	XC371242-rdb088_2017-02-07_07h14_White-tailed_Robin
Muscicapoidea	Muscicapidae	Cinclidium_leucurum	White-tailed Blue Robin	Call	0.442	3.69548	XC371242-rdb088_2017-02-07_07h14_White-tailed_Robin
Muscicapoidea	Muscicapidae	Copsychus_albospecularis	Madagascar Magpie-robin	Song	3.445	3.60531	XC142953-2010112216 Copsychus albospecularis_M_F Deroussen	No call recordings
Muscicapoidea	Muscicapidae	Copsychus_albospecularis	Madagascar Magpie-robin	Song	2.821	3.59439	XC142953-2010112216 Copsychus albospecularis_M_F Deroussen	No call recordings
Muscicapoidea	Muscicapidae	Copsychus_albospecularis	Madagascar Magpie-robin	Song	1.637	3.48996	XC142953-2010112216 Copsychus albospecularis_M_F Deroussen	No call recordings
Muscicapoidea	Muscicapidae	Copsychus_albospecularis	Madagascar Magpie-robin	Song	2.133	3.58433	XC142953-2010112216 Copsychus albospecularis_M_F Deroussen	No call recordings
Muscicapoidea	Muscicapidae	Copsychus_albospecularis	Madagascar Magpie-robin	Song	2.554	3.50243	XC142953-2010112216 Copsychus albospecularis_M_F Deroussen	No call recordings
Muscicapoidea	Muscicapidae	Copsychus_albospecularis	Madagascar Magpie-robin	Song	2.06	3.68305	XC155181-Madagascar Magpie-Robin (song, Madagascar, Berenty, nov2012,1)	No call recordings
Muscicapoidea	Muscicapidae	Copsychus_albospecularis	Madagascar Magpie-robin	Song	2.275	3.6902	XC155181-Madagascar Magpie-Robin (song, Madagascar, Berenty, nov2012,1)	No call recordings
Muscicapoidea	Muscicapidae	Copsychus_albospecularis	Madagascar Magpie-robin	Song	2.06	3.6981	XC155181-Madagascar Magpie-Robin (song, Madagascar, Berenty, nov2012,1)	No call recordings
Muscicapoidea	Muscicapidae	Copsychus_albospecularis	Madagascar Magpie-robin	Song	2.745	3.6902	XC155181-Madagascar Magpie-Robin (song, Madagascar, Berenty, nov2012,1)	No call recordings
Muscicapoidea	Muscicapidae	Copsychus_albospecularis	Madagascar Magpie-robin	Song	2.368	3.71265	XC155181-Madagascar Magpie-Robin (song, Madagascar, Berenty, nov2012,1)	No call recordings
Muscicapoidea	Muscicapidae	Copsychus_albospecularis	Madagascar Magpie-robin	Song	2.751	3.65896	XC295348-Shama Mâle chant	No call recordings
Muscicapoidea	Muscicapidae	Copsychus_albospecularis	Madagascar Magpie-robin	Song	1.915	3.6902	XC295348-Shama Mâle chant	No call recordings
Muscicapoidea	Muscicapidae	Copsychus_albospecularis	Madagascar Magpie-robin	Song	1.712	3.77379	XC295348-Shama Mâle chant	No call recordings
Muscicapoidea	Muscicapidae	Copsychus_albospecularis	Madagascar Magpie-robin	Song	1.555	3.68305	XC295348-Shama Mâle chant	No call recordings
Muscicapoidea	Muscicapidae	Copsychus_albospecularis	Madagascar Magpie-robin	Song	2.281	3.68305	XC295348-Shama Mâle chant	No call recordings
Muscicapoidea	Muscicapidae	Copsychus_luzoniensis	White-browed Shama	Song	10.335	3.43297	XC67991-Copsychus_luzoniensis_28Apr10-Negros-FRL_PH_R09.0126_0-76_1_S
Muscicapoidea	Muscicapidae	Copsychus_luzoniensis	White-browed Shama	Song	9.52	3.43297	XC67991-Copsychus_luzoniensis_28Apr10-Negros-FRL_PH_R09.0126_0-76_1_S
Muscicapoidea	Muscicapidae	Copsychus_luzoniensis	White-browed Shama	Song	12.24	3.43297	XC67991-Copsychus_luzoniensis_28Apr10-Negros-FRL_PH_R09.0126_0-76_1_S
Muscicapoidea	Muscicapidae	Copsychus_luzoniensis	White-browed Shama	Song	3.564	3.29667	XC342548-0302_033743 wb shama-1
Muscicapoidea	Muscicapidae	Copsychus_luzoniensis	White-browed Shama	Song	4.475	3.33244	XC342548-0302_033743 wb shama-1
Muscicapoidea	Muscicapidae	Copsychus_luzoniensis	White-browed Shama	Song	4.556	3.29667	XC342548-0302_033743 wb shama-1
Muscicapoidea	Muscicapidae	Copsychus_luzoniensis	White-browed Shama	Song	21.162	3.31387	XC403751-WhitebrowedShama_Luzon_060717_song2
Muscicapoidea	Muscicapidae	Copsychus_luzoniensis	White-browed Shama	Call	3.186	3.50243	XC96896-White-browed Shama_kanlaon
Muscicapoidea	Muscicapidae	Copsychus_luzoniensis	White-browed Shama	Call	3.239	3.41162	XC96896-White-browed Shama_kanlaon
Muscicapoidea	Muscicapidae	Copsychus_luzoniensis	White-browed Shama	Call	3.337	3.51455	XC96896-White-browed Shama_kanlaon
Muscicapoidea	Muscicapidae	Cossypha_caffra	Cape Robin-chat	Song	0.975	3.3962	XC398006-LS107501 Cape Robin-chat song A
Muscicapoidea	Muscicapidae	Cossypha_caffra	Cape Robin-chat	Song	0.789	3.45332	XC398006-LS107501 Cape Robin-chat song A
Muscicapoidea	Muscicapidae	Cossypha_caffra	Cape Robin-chat	Song	1.05	3.45332	XC398006-LS107501 Cape Robin-chat song A
Muscicapoidea	Muscicapidae	Cossypha_caffra	Cape Robin-chat	Song	1.097	3.42651	XC398006-LS107501 Cape Robin-chat song A
Muscicapoidea	Muscicapidae	Cossypha_caffra	Cape Robin-chat	Song	0.806	3.45332	XC398006-LS107501 Cape Robin-chat song A
Muscicapoidea	Muscicapidae	Cossypha_caffra	Cape Robin-chat	Song	13.101	3.43933	XC429427-Cape Robin-Chat 2018-07-29-1827 Grootbos
Muscicapoidea	Muscicapidae	Cossypha_caffra	Cape Robin-chat	Song	0.94	3.45332	XC429427-Cape Robin-Chat 2018-07-29-1827 Grootbos
Muscicapoidea	Muscicapidae	Cossypha_caffra	Cape Robin-chat	Song	1.079	3.52504	XC429427-Cape Robin-Chat 2018-07-29-1827 Grootbos
Muscicapoidea	Muscicapidae	Cossypha_caffra	Cape Robin-chat	Song	0.87	3.45332	XC429427-Cape Robin-Chat 2018-07-29-1827 Grootbos
Muscicapoidea	Muscicapidae	Cossypha_caffra	Cape Robin-chat	Song	0.934	3.45332	XC429427-Cape Robin-Chat 2018-07-29-1827 Grootbos
Muscicapoidea	Muscicapidae	Cossypha_caffra	Cape Robin-chat	Song	60.023	3.43933	XC431833-cape robin-chat 23 aug
Muscicapoidea	Muscicapidae	Cossypha_caffra	Cape Robin-chat	Call	0.046	3.51455	XC392424-LS105941 Cape Robin-chat call A
Muscicapoidea	Muscicapidae	Cossypha_caffra	Cape Robin-chat	Call	0.058	3.50243	XC392424-LS105941 Cape Robin-chat call A
Muscicapoidea	Muscicapidae	Cossypha_caffra	Cape Robin-chat	Call	0.063	3.51455	XC392424-LS105941 Cape Robin-chat call A
Muscicapoidea	Muscicapidae	Cossypha_caffra	Cape Robin-chat	Call	0.052	3.45332	XC392424-LS105941 Cape Robin-chat call A
Muscicapoidea	Muscicapidae	Cossypha_caffra	Cape Robin-chat	Call	0.069	3.50243	XC392424-LS105941 Cape Robin-chat call A
Muscicapoidea	Muscicapidae	Cossypha_heuglini	White-browed Robin-chat	Song	4.179	3.29667	XC339121-LS101317 White-browed Robin-chat song A
Muscicapoidea	Muscicapidae	Cossypha_heuglini	White-browed Robin-chat	Song	4.731	3.29667	XC339121-LS101317 White-browed Robin-chat song A
Muscicapoidea	Muscicapidae	Cossypha_heuglini	White-browed Robin-chat	Song	3.424	3.29667	XC339121-LS101317 White-browed Robin-chat song A
Muscicapoidea	Muscicapidae	Cossypha_heuglini	White-browed Robin-chat	Song	3.152	3.31387	XC339121-LS101317 White-browed Robin-chat song A
Muscicapoidea	Muscicapidae	Cossypha_heuglini	White-browed Robin-chat	Song	3.152	3.29667	XC339121-LS101317 White-browed Robin-chat song A
Muscicapoidea	Muscicapidae	Cossypha_heuglini	White-browed Robin-chat	Song	2.658	3.33244	XC346751-LS102890 White-browed Robin-chat song A
Muscicapoidea	Muscicapidae	Cossypha_heuglini	White-browed Robin-chat	Song	3.256	3.3483	XC346751-LS102890 White-browed Robin-chat song A
Muscicapoidea	Muscicapidae	Cossypha_heuglini	White-browed Robin-chat	Song	3.268	3.3483	XC346751-LS102890 White-browed Robin-chat song A
Muscicapoidea	Muscicapidae	Cossypha_heuglini	White-browed Robin-chat	Song	3.163	3.36549	XC346751-LS102890 White-browed Robin-chat song A
Muscicapoidea	Muscicapidae	Cossypha_heuglini	White-browed Robin-chat	Song	3.57	3.3483	XC346751-LS102890 White-browed Robin-chat song A
Muscicapoidea	Muscicapidae	Cossypha_heuglini	White-browed Robin-chat	Song	6.466	3.33244	XC365019-Cossypha_heuglini_nom-FL song nrParkHQ NNyika NP 5.55pm 2Dec15 LS118785a
Muscicapoidea	Muscicapidae	Cossypha_heuglini	White-browed Robin-chat	Song	5.456	3.33244	XC365019-Cossypha_heuglini_nom-FL song nrParkHQ NNyika NP 5.55pm 2Dec15 LS118785a
Muscicapoidea	Muscicapidae	Cossypha_heuglini	White-browed Robin-chat	Song	9.769	3.33244	XC365019-Cossypha_heuglini_nom-FL song nrParkHQ NNyika NP 5.55pm 2Dec15 LS118785a
Muscicapoidea	Muscicapidae	Cossypha_heuglini	White-browed Robin-chat	Song	6.849	3.33244	XC365019-Cossypha_heuglini_nom-FL song nrParkHQ NNyika NP 5.55pm 2Dec15 LS118785a
Muscicapoidea	Muscicapidae	Cossypha_heuglini	White-browed Robin-chat	Song	6.89	3.3483	XC365019-Cossypha_heuglini_nom-FL song nrParkHQ NNyika NP 5.55pm 2Dec15 LS118785a
Muscicapoidea	Muscicapidae	Cossypha_heuglini	White-browed Robin-chat	Call	0.348	3.53656	XC62523-076WBRCH1007061146SAMK2
Muscicapoidea	Muscicapidae	Cossypha_heuglini	White-browed Robin-chat	Call	0.423	3.5977	XC62523-076WBRCH1007061146SAMK2
Muscicapoidea	Muscicapidae	Cossypha_heuglini	White-browed Robin-chat	Call	0.29	3.64246	XC62523-076WBRCH1007061146SAMK2
Muscicapoidea	Muscicapidae	Cossypha_heuglini	White-browed Robin-chat	Call	0.255	3.63347	XC62523-076WBRCH1007061146SAMK2
Muscicapoidea	Muscicapidae	Cossypha_heuglini	White-browed Robin-chat	Call	0.352	3.33244	XC268779-White-browed Robin-Chat2014-12-16-1
Muscicapoidea	Muscicapidae	Cossypha_heuglini	White-browed Robin-chat	Call	0.357	3.36922	XC268779-White-browed Robin-Chat2014-12-16-1
Muscicapoidea	Muscicapidae	Cossypha_heuglini	White-browed Robin-chat	Call	0.458	3.35218	XC268779-White-browed Robin-Chat2014-12-16-1
Muscicapoidea	Muscicapidae	Cossypha_heuglini	White-browed Robin-chat	Call	0.29	3.36549	XC339118-LS101047 White-browed Robin-chat call B
Muscicapoidea	Muscicapidae	Cossypha_heuglini	White-browed Robin-chat	Call	0.255	3.65031	XC339118-LS101047 White-browed Robin-chat call B
Muscicapoidea	Muscicapidae	Cossypha_heuglini	White-browed Robin-chat	Call	0.238	3.65031	XC339118-LS101047 White-browed Robin-chat call B
Muscicapoidea	Muscicapidae	Cossypha_heuglini	White-browed Robin-chat	Call	0.267	3.63347	XC339118-LS101047 White-browed Robin-chat call B
Muscicapoidea	Muscicapidae	Cossypha_heuglini	White-browed Robin-chat	Call	0.238	3.63347	XC339118-LS101047 White-browed Robin-chat call B
Muscicapoidea	Muscicapidae	Cossypha_isabellae	Mountain Robin-chat	Song	0.812	3.61595	XC99233-MountainRobinChat2	No call recordings
Muscicapoidea	Muscicapidae	Cossypha_isabellae	Mountain Robin-chat	Song	0.957	3.61595	XC99233-MountainRobinChat2	No call recordings
Muscicapoidea	Muscicapidae	Cossypha_isabellae	Mountain Robin-chat	Song	0.905	3.62531	XC99233-MountainRobinChat2	No call recordings
Muscicapoidea	Muscicapidae	Cossypha_isabellae	Mountain Robin-chat	Song	1.004	3.74741	XC99347-MountainRobinChat4	No call recordings
Muscicapoidea	Muscicapidae	Cossypha_isabellae	Mountain Robin-chat	Song	1.068	3.74115	XC99347-MountainRobinChat4	No call recordings
Muscicapoidea	Muscicapidae	Cossypha_isabellae	Mountain Robin-chat	Song	1.097	3.72754	XC99347-MountainRobinChat4	No call recordings
Muscicapoidea	Muscicapidae	Cossypha_isabellae	Mountain Robin-chat	Song	1.085	3.72016	XC99347-MountainRobinChat4	No call recordings
Muscicapoidea	Muscicapidae	Cossypha_isabellae	Mountain Robin-chat	Song	1.16	3.734	XC99347-MountainRobinChat4	No call recordings
Muscicapoidea	Muscicapidae	Cyanoptila_cyanomelana	Blue-and-white Flycatcher	Song	1.904	3.61595	XC285799-LS_58255 Blue and White Flycatcher s	No call recordings
Muscicapoidea	Muscicapidae	Cyanoptila_cyanomelana	Blue-and-white Flycatcher	Song	1.898	3.52504	XC285799-LS_58255 Blue and White Flycatcher s	No call recordings
Muscicapoidea	Muscicapidae	Cyanoptila_cyanomelana	Blue-and-white Flycatcher	Song	2.403	3.52504	XC285799-LS_58255 Blue and White Flycatcher s	No call recordings
Muscicapoidea	Muscicapidae	Cyanoptila_cyanomelana	Blue-and-white Flycatcher	Song	2.037	3.51455	XC285799-LS_58255 Blue and White Flycatcher s	No call recordings
Muscicapoidea	Muscicapidae	Cyanoptila_cyanomelana	Blue-and-white Flycatcher	Song	1.863	3.52504	XC285799-LS_58255 Blue and White Flycatcher s	No call recordings
Muscicapoidea	Muscicapidae	Cyanoptila_cyanomelana	Blue-and-white Flycatcher	Song	1.265	3.62531	XC324626-20110517V_110040	No call recordings
Muscicapoidea	Muscicapidae	Cyanoptila_cyanomelana	Blue-and-white Flycatcher	Song	1.52	3.63347	XC324626-20110517V_110040	No call recordings
Muscicapoidea	Muscicapidae	Cyanoptila_cyanomelana	Blue-and-white Flycatcher	Song	0.632	3.55751	XC324626-20110517V_110040	No call recordings
Muscicapoidea	Muscicapidae	Cyanoptila_cyanomelana	Blue-and-white Flycatcher	Song	1.137	3.64246	XC324626-20110517V_110040	No call recordings
Muscicapoidea	Muscicapidae	Cyanoptila_cyanomelana	Blue-and-white Flycatcher	Song	1.52	3.61595	XC324626-20110517V_110040	No call recordings
Muscicapoidea	Muscicapidae	Cyanoptila_cyanomelana	Blue-and-white Flycatcher	Song	2.288	3.51587	XC411082-ooruri_s_180417_sub	No call recordings
Muscicapoidea	Muscicapidae	Cyanoptila_cyanomelana	Blue-and-white Flycatcher	Song	3.077	3.51587	XC411082-ooruri_s_180417_sub	No call recordings
Muscicapoidea	Muscicapidae	Cyanoptila_cyanomelana	Blue-and-white Flycatcher	Song	2.602	3.55145	XC411082-ooruri_s_180417_sub	No call recordings
Muscicapoidea	Muscicapidae	Cyanoptila_cyanomelana	Blue-and-white Flycatcher	Song	3.242	3.50243	XC411082-ooruri_s_180417_sub	No call recordings
Muscicapoidea	Muscicapidae	Cyornis_tickelliae	Tickell's Blue-flycatcher	Song	1.677	3.6902	XC369136-LS105042 Tickel's Blue Flycatcher song A
Muscicapoidea	Muscicapidae	Cyornis_tickelliae	Tickell's Blue-flycatcher	Song	1.996	3.74115	XC369136-LS105042 Tickel's Blue Flycatcher song A
Muscicapoidea	Muscicapidae	Cyornis_tickelliae	Tickell's Blue-flycatcher	Song	1.097	3.5682	XC369136-LS105042 Tickel's Blue Flycatcher song A
Muscicapoidea	Muscicapidae	Cyornis_tickelliae	Tickell's Blue-flycatcher	Song	1.573	3.65896	XC369136-LS105042 Tickel's Blue Flycatcher song A
Muscicapoidea	Muscicapidae	Cyornis_tickelliae	Tickell's Blue-flycatcher	Song	1.886	3.67486	XC369136-LS105042 Tickel's Blue Flycatcher song A
Muscicapoidea	Muscicapidae	Cyornis_tickelliae	Tickell's Blue-flycatcher	Song	1.468	3.51455	XC401193-171207_1199 1700 Terra Rosa_Mystery 06
Muscicapoidea	Muscicapidae	Cyornis_tickelliae	Tickell's Blue-flycatcher	Song	1.381	3.57749	XC401193-171207_1199 1700 Terra Rosa_Mystery 06
Muscicapoidea	Muscicapidae	Cyornis_tickelliae	Tickell's Blue-flycatcher	Song	1.34	3.54777	XC401193-171207_1199 1700 Terra Rosa_Mystery 06
Muscicapoidea	Muscicapidae	Cyornis_tickelliae	Tickell's Blue-flycatcher	Song	1.758	3.55751	XC401193-171207_1199 1700 Terra Rosa_Mystery 06
Muscicapoidea	Muscicapidae	Cyornis_tickelliae	Tickell's Blue-flycatcher	Song	1.253	3.5682	XC401193-171207_1199 1700 Terra Rosa_Mystery 06
Muscicapoidea	Muscicapidae	Cyornis_tickelliae	Tickell's Blue-flycatcher	Song	1.674	3.55145	XC423295-Tickell's Flycatcher - 12 05 18
Muscicapoidea	Muscicapidae	Cyornis_tickelliae	Tickell's Blue-flycatcher	Song	1.392	3.53908	XC423295-Tickell's Flycatcher - 12 05 18
Muscicapoidea	Muscicapidae	Cyornis_tickelliae	Tickell's Blue-flycatcher	Song	1.258	3.58433	XC423295-Tickell's Flycatcher - 12 05 18
Muscicapoidea	Muscicapidae	Cyornis_tickelliae	Tickell's Blue-flycatcher	Song	1.829	3.44871	XC423295-Tickell's Flycatcher - 12 05 18
Muscicapoidea	Muscicapidae	Cyornis_tickelliae	Tickell's Blue-flycatcher	Call	0.042	3.66181	XC342618-Tickell's Blue Flycatcher 24.04.16 001
Muscicapoidea	Muscicapidae	Cyornis_tickelliae	Tickell's Blue-flycatcher	Call	0.048	3.69548	XC342618-Tickell's Blue Flycatcher 24.04.16 001
Muscicapoidea	Muscicapidae	Cyornis_tickelliae	Tickell's Blue-flycatcher	Call	0.048	3.68753	XC342618-Tickell's Blue Flycatcher 24.04.16 001
Muscicapoidea	Muscicapidae	Cyornis_tickelliae	Tickell's Blue-flycatcher	Call	0.058	3.63448	XC342618-Tickell's Blue Flycatcher 24.04.16 001
Muscicapoidea	Muscicapidae	Cyornis_tickelliae	Tickell's Blue-flycatcher	Call	0.058	3.62428	XC342618-Tickell's Blue Flycatcher 24.04.16 001
Muscicapoidea	Muscicapidae	Cyornis_tickelliae	Tickell's Blue-flycatcher	Call	0.069	3.6902	XC362589-Tickell's Blue Flycatcher 26.01.17 56
Muscicapoidea	Muscicapidae	Cyornis_tickelliae	Tickell's Blue-flycatcher	Call	0.081	3.68305	XC362589-Tickell's Blue Flycatcher 26.01.17 56
Muscicapoidea	Muscicapidae	Cyornis_tickelliae	Tickell's Blue-flycatcher	Call	0.319	3.68305	XC362589-Tickell's Blue Flycatcher 26.01.17 56
Muscicapoidea	Muscicapidae	Cyornis_tickelliae	Tickell's Blue-flycatcher	Call	0.22	3.64246	XC362589-Tickell's Blue Flycatcher 26.01.17 56
Muscicapoidea	Muscicapidae	Cyornis_tickelliae	Tickell's Blue-flycatcher	Call	0.22	3.7796	XC424131-Tickells_221017
Muscicapoidea	Muscicapidae	Cyornis_tickelliae	Tickell's Blue-flycatcher	Call	0.145	3.6981	XC424131-Tickells_221017
Muscicapoidea	Muscicapidae	Cyornis_tickelliae	Tickell's Blue-flycatcher	Call	0.359	3.71265	XC424131-Tickells_221017
Muscicapoidea	Muscicapidae	Dioptrornis_fischeri	White-eyed Slaty Flycatcher	Song	1.578	3.62531	XC398119-LS107283 White-eyed slaty Flycatcher song A
Muscicapoidea	Muscicapidae	Dioptrornis_fischeri	White-eyed Slaty Flycatcher	Song	1.48	3.61595	XC398119-LS107283 White-eyed slaty Flycatcher song A
Muscicapoidea	Muscicapidae	Dioptrornis_fischeri	White-eyed Slaty Flycatcher	Song	1.393	3.63347	XC398119-LS107283 White-eyed slaty Flycatcher song A
Muscicapoidea	Muscicapidae	Dioptrornis_fischeri	White-eyed Slaty Flycatcher	Song	1.033	3.63347	XC398119-LS107283 White-eyed slaty Flycatcher song A
Muscicapoidea	Muscicapidae	Dioptrornis_fischeri	White-eyed Slaty Flycatcher	Call	0.377	3.76716	XC292839-Rubanda-2015-02-26-05h46 LS114244
Muscicapoidea	Muscicapidae	Dioptrornis_fischeri	White-eyed Slaty Flycatcher	Call	0.412	3.82151	XC292839-Rubanda-2015-02-26-05h46 LS114244
Muscicapoidea	Muscicapidae	Dioptrornis_fischeri	White-eyed Slaty Flycatcher	Call	0.516	3.71265	XC292839-Rubanda-2015-02-26-05h46 LS114244
Muscicapoidea	Muscicapidae	Dioptrornis_fischeri	White-eyed Slaty Flycatcher	Call	0.388	3.76118	XC292839-Rubanda-2015-02-26-05h46 LS114244
Muscicapoidea	Muscicapidae	Dioptrornis_fischeri	White-eyed Slaty Flycatcher	Call	0.47	3.82151	XC292839-Rubanda-2015-02-26-05h46 LS114244
Muscicapoidea	Muscicapidae	Dioptrornis_fischeri	White-eyed Slaty Flycatcher	Call	0.446	3.79239	XC363959-White-eyed Slaty Flycatcher_call_MECLolgorienEast_24Mar2017_0640_J.Bradley
Muscicapoidea	Muscicapidae	Dioptrornis_fischeri	White-eyed Slaty Flycatcher	Call	0.464	3.68305	XC363959-White-eyed Slaty Flycatcher_call_MECLolgorienEast_24Mar2017_0640_J.Bradley
Muscicapoidea	Muscicapidae	Dioptrornis_fischeri	White-eyed Slaty Flycatcher	Call	0.435	3.25527	XC363959-White-eyed Slaty Flycatcher_call_MECLolgorienEast_24Mar2017_0640_J.Bradley
Muscicapoidea	Muscicapidae	Dioptrornis_fischeri	White-eyed Slaty Flycatcher	Call	0.824	3.64246	XC363959-White-eyed Slaty Flycatcher_call_MECLolgorienEast_24Mar2017_0640_J.Bradley
Muscicapoidea	Muscicapidae	Dioptrornis_fischeri	White-eyed Slaty Flycatcher	Call	0.882	3.6902	XC363959-White-eyed Slaty Flycatcher_call_MECLolgorienEast_24Mar2017_0640_J.Bradley
Muscicapoidea	Muscicapidae	Enicurus_leschenaulti	White-crowned Forktail	Song	0.789	3.734	XC86930-White-crownedForktailKhaoYai11Edwards
Muscicapoidea	Muscicapidae	Enicurus_leschenaulti	White-crowned Forktail	Song	0.789	3.74115	XC86930-White-crownedForktailKhaoYai11Edwards
Muscicapoidea	Muscicapidae	Enicurus_leschenaulti	White-crowned Forktail	Song	0.76	3.74115	XC86930-White-crownedForktailKhaoYai11Edwards
Muscicapoidea	Muscicapidae	Enicurus_leschenaulti	White-crowned Forktail	Song	0.702	3.74115	XC86930-White-crownedForktailKhaoYai11Edwards
Muscicapoidea	Muscicapidae	Enicurus_leschenaulti	White-crowned Forktail	Song	0.702	3.74115	XC86930-White-crownedForktailKhaoYai11Edwards
Muscicapoidea	Muscicapidae	Enicurus_leschenaulti	White-crowned Forktail	Song	0.539	3.734	XC86994-White-crownedForktailDanum11Edwards
Muscicapoidea	Muscicapidae	Enicurus_leschenaulti	White-crowned Forktail	Song	0.539	3.72754	XC86994-White-crownedForktailDanum11Edwards
Muscicapoidea	Muscicapidae	Enicurus_leschenaulti	White-crowned Forktail	Song	0.458	3.734	XC86994-White-crownedForktailDanum11Edwards
Muscicapoidea	Muscicapidae	Enicurus_leschenaulti	White-crowned Forktail	Song	2.037	3.72754	XC329778-SMitchell_White-crowned_Forktail_LFE706B23Aug15
Muscicapoidea	Muscicapidae	Enicurus_leschenaulti	White-crowned Forktail	Song	1.358	3.734	XC329778-SMitchell_White-crowned_Forktail_LFE706B23Aug15
Muscicapoidea	Muscicapidae	Enicurus_leschenaulti	White-crowned Forktail	Call	0.432	3.71181	XC89824-Enicurus_leschenauti_indicus-FL nr Kalau 21Jan11 1425m R09_0194
Muscicapoidea	Muscicapidae	Enicurus_leschenaulti	White-crowned Forktail	Call	0.613	3.70415	XC89824-Enicurus_leschenauti_indicus-FL nr Kalau 21Jan11 1425m R09_0194
Muscicapoidea	Muscicapidae	Enicurus_leschenaulti	White-crowned Forktail	Call	0.533	3.70415	XC89824-Enicurus_leschenauti_indicus-FL nr Kalau 21Jan11 1425m R09_0194
Muscicapoidea	Muscicapidae	Enicurus_leschenaulti	White-crowned Forktail	Call	0.565	3.71181	XC89824-Enicurus_leschenauti_indicus-FL nr Kalau 21Jan11 1425m R09_0194
Muscicapoidea	Muscicapidae	Enicurus_leschenaulti	White-crowned Forktail	Call	0.49	3.70415	XC89824-Enicurus_leschenauti_indicus-FL nr Kalau 21Jan11 1425m R09_0194
Muscicapoidea	Muscicapidae	Erithacus_rubecula	European Robin	Song	3.12	3.55751	XC70124-ROBIN Wormley Herts 4410 (1)	lbl missing
Muscicapoidea	Muscicapidae	Erithacus_rubecula	European Robin	Song	1.89	3.60638	XC70124-ROBIN Wormley Herts 4410 (1)	lbl missing
Muscicapoidea	Muscicapidae	Erithacus_rubecula	European Robin	Song	2.12	3.5832	XC70124-ROBIN Wormley Herts 4410 (1)	lbl missing
Muscicapoidea	Muscicapidae	Erithacus_rubecula	European Robin	Song	4.17	3.5832	XC70124-ROBIN Wormley Herts 4410 (1)	lbl missing
Muscicapoidea	Muscicapidae	Erithacus_rubecula	European Robin	Song	2.56	3.54158	XC414219-Erithacus_rubecula_melophilus-FL X song Hartely Woods UK 7May18 10.17am LS111581a
Muscicapoidea	Muscicapidae	Erithacus_rubecula	European Robin	Song	1.86	3.42651	XC414219-Erithacus_rubecula_melophilus-FL X song Hartely Woods UK 7May18 10.17am LS111581a
Muscicapoidea	Muscicapidae	Erithacus_rubecula	European Robin	Song	1.88	3.67486	XC414219-Erithacus_rubecula_melophilus-FL X song Hartely Woods UK 7May18 10.17am LS111581a
Muscicapoidea	Muscicapidae	Erithacus_rubecula	European Robin	Song	1.72	3.55751	XC414219-Erithacus_rubecula_melophilus-FL X song Hartely Woods UK 7May18 10.17am LS111581a
Muscicapoidea	Muscicapidae	Erithacus_rubecula	European Robin	Song	2.29	3.69461	XC416694-LS109174 Robin song A
Muscicapoidea	Muscicapidae	Erithacus_rubecula	European Robin	Song	1.64	3.5832	XC416694-LS109174 Robin song A
Muscicapoidea	Muscicapidae	Erithacus_rubecula	European Robin	Song	1.75	3.55751	XC416694-LS109174 Robin song A
Muscicapoidea	Muscicapidae	Erithacus_rubecula	European Robin	Song	3.23	3.55267	XC416694-LS109174 Robin song A
Muscicapoidea	Muscicapidae	Erithacus_rubecula	European Robin	Song	3.11	3.58771	XC416694-LS109174 Robin song A
Muscicapoidea	Muscicapidae	Erithacus_rubecula	European Robin	Song	1.97	3.78604	XC418012-Erithacus rubecula
Muscicapoidea	Muscicapidae	Erithacus_rubecula	European Robin	Song	2.03	3.61172	XC418012-Erithacus rubecula
Muscicapoidea	Muscicapidae	Erithacus_rubecula	European Robin	Song	2.47	3.69461	XC418012-Erithacus rubecula
Muscicapoidea	Muscicapidae	Erithacus_rubecula	European Robin	Song	3.22	3.84323	XC418012-Erithacus rubecula
Muscicapoidea	Muscicapidae	Erithacus_rubecula	European Robin	Song	2.6	3.54158	XC420069-ROTKEHLCHEN, Fuchs 26.05.2018 HhWaldS 4_38 VOC_180526-6268 Gült.
Muscicapoidea	Muscicapidae	Erithacus_rubecula	European Robin	Song	2.18	3.54158	XC420069-ROTKEHLCHEN, Fuchs 26.05.2018 HhWaldS 4_38 VOC_180526-6268 Gült.
Muscicapoidea	Muscicapidae	Erithacus_rubecula	European Robin	Song	3.25	3.57287	XC420069-ROTKEHLCHEN, Fuchs 26.05.2018 HhWaldS 4_38 VOC_180526-6268 Gült.
Muscicapoidea	Muscicapidae	Erithacus_rubecula	European Robin	Song	3.43	3.52504	XC420069-ROTKEHLCHEN, Fuchs 26.05.2018 HhWaldS 4_38 VOC_180526-6268 Gült.
Muscicapoidea	Muscicapidae	Erithacus_rubecula	European Robin	Song	3.55	3.62531	XC420069-ROTKEHLCHEN, Fuchs 26.05.2018 HhWaldS 4_38 VOC_180526-6268 Gült.
Muscicapoidea	Muscicapidae	Erithacus_rubecula	European Robin	Call	0.18	3.83251	XC151633-Rb-c_Clingez_131016-04
Muscicapoidea	Muscicapidae	Erithacus_rubecula	European Robin	Call	0.23	3.82413	XC151633-Rb-c_Clingez_131016-04
Muscicapoidea	Muscicapidae	Erithacus_rubecula	European Robin	Call	0.23	3.88423	XC151633-Rb-c_Clingez_131016-04
Muscicapoidea	Muscicapidae	Erithacus_rubecula	European Robin	Call	0.23	3.91487	XC151633-Rb-c_Clingez_131016-04
Muscicapoidea	Muscicapidae	Erithacus_rubecula	European Robin	Call	0.15	3.9284	XC420069-ROTKEHLCHEN, Fuchs 26.05.2018 HhWaldS 4_38 VOC_180526-6268 Gült.	Used Eraser
Muscicapoidea	Muscicapidae	Erithacus_rubecula	European Robin	Call	0.12	3.9196	XC420069-ROTKEHLCHEN, Fuchs 26.05.2018 HhWaldS 4_38 VOC_180526-6268 Gült.	Used Eraser
Muscicapoidea	Muscicapidae	Erithacus_rubecula	European Robin	Call	0.213	3.90634	XC343099-Erithrubec-C_Poland_PSZ_10.30_161117-0079
Muscicapoidea	Muscicapidae	Erithacus_rubecula	European Robin	Call	0.165	3.85794	XC343099-Erithrubec-C_Poland_PSZ_10.30_161117-0079
Muscicapoidea	Muscicapidae	Erithacus_rubecula	European Robin	Call	0.165	3.90634	XC343099-Erithrubec-C_Poland_PSZ_10.30_161117-0079
Muscicapoidea	Muscicapidae	Erithacus_rubecula	European Robin	Call	0.16	3.91116	XC343099-Erithrubec-C_Poland_PSZ_10.30_161117-0079
Muscicapoidea	Muscicapidae	Erithacus_rubecula	European Robin	Call	0.186	3.86392	XC343099-Erithrubec-C_Poland_PSZ_10.30_161117-0079
Muscicapoidea	Muscicapidae	Erithacus_rubecula	European Robin	Call	0.128	3.92117	XC65876-ERB16h01m12s05nov2010 (2)
Muscicapoidea	Muscicapidae	Erithacus_rubecula	European Robin	Call	0.138	3.87506	XC65876-ERB16h01m12s05nov2010 (2)
Muscicapoidea	Muscicapidae	Erithacus_rubecula	European Robin	Call	0.144	3.84696	XC65876-ERB16h01m12s05nov2010 (2)
Muscicapoidea	Muscicapidae	Erithacus_rubecula	European Robin	Call	0.52	3.89653	XC376750-Rotkehlchen Januar
Muscicapoidea	Muscicapidae	Erithacus_rubecula	European Robin	Call	0.42	3.88423	XC376750-Rotkehlchen Januar
Muscicapoidea	Muscicapidae	Erithacus_rubecula	European Robin	Call	0.37	3.8893	XC376750-Rotkehlchen Januar
Muscicapoidea	Muscicapidae	Erithacus_rubecula	European Robin	Call	0.37	3.89154	XC376750-Rotkehlchen Januar
Muscicapoidea	Muscicapidae	Erithacus_rubecula	European Robin	Call	0.31	3.89154	XC376750-Rotkehlchen Januar
Muscicapoidea	Muscicapidae	Erythropygia_coryphaeus	Karoo Scrub-robin	Song	4.197	3.64246	XC392351-LS106102 Karoo Scrub-robin song A
Muscicapoidea	Muscicapidae	Erythropygia_coryphaeus	Karoo Scrub-robin	Song	1.526	3.58771	XC392351-LS106102 Karoo Scrub-robin song A
Muscicapoidea	Muscicapidae	Erythropygia_coryphaeus	Karoo Scrub-robin	Song	3.999	3.65031	XC392351-LS106102 Karoo Scrub-robin song A
Muscicapoidea	Muscicapidae	Erythropygia_coryphaeus	Karoo Scrub-robin	Song	60.006	3.53656	XC392354-LS106118 Karoo Scrub-robin song A
Muscicapoidea	Muscicapidae	Erythropygia_coryphaeus	Karoo Scrub-robin	Song	10.466	3.63347	XC392359-LS106321 Karoo Scrub-robin Q song A
Muscicapoidea	Muscicapidae	Erythropygia_coryphaeus	Karoo Scrub-robin	Song	7.412	3.62531	XC392359-LS106321 Karoo Scrub-robin Q song A
Muscicapoidea	Muscicapidae	Erythropygia_coryphaeus	Karoo Scrub-robin	Song	6.153	3.61595	XC392359-LS106321 Karoo Scrub-robin Q song A
Muscicapoidea	Muscicapidae	Erythropygia_coryphaeus	Karoo Scrub-robin	Song	3.099	3.63347	XC392359-LS106321 Karoo Scrub-robin Q song A
Muscicapoidea	Muscicapidae	Erythropygia_coryphaeus	Karoo Scrub-robin	Call	0.736	3.78462	XC377631-Robin Karoo Scrub_LCE_170627_13_A_mix
Muscicapoidea	Muscicapidae	Erythropygia_coryphaeus	Karoo Scrub-robin	Call	0.672	3.78462	XC377631-Robin Karoo Scrub_LCE_170627_13_A_mix
Muscicapoidea	Muscicapidae	Erythropygia_coryphaeus	Karoo Scrub-robin	Call	0.208	3.64246	XC392358-LS106248 Karoo Scrub-robin call B
Muscicapoidea	Muscicapidae	Erythropygia_coryphaeus	Karoo Scrub-robin	Call	0.185	3.68305	XC392358-LS106248 Karoo Scrub-robin call B
Muscicapoidea	Muscicapidae	Erythropygia_coryphaeus	Karoo Scrub-robin	Call	0.191	3.6981	XC392358-LS106248 Karoo Scrub-robin call B
Muscicapoidea	Muscicapidae	Erythropygia_galactotes	Rufous-tailed Scrub-robin	Song	0.801	3.52504	XC397680-RufoustailedScrubRobin_Lompoul_171227_2525_edited
Muscicapoidea	Muscicapidae	Erythropygia_galactotes	Rufous-tailed Scrub-robin	Song	1.05	3.50243	XC397680-RufoustailedScrubRobin_Lompoul_171227_2525_edited
Muscicapoidea	Muscicapidae	Erythropygia_galactotes	Rufous-tailed Scrub-robin	Song	2.049	3.46538	XC397680-RufoustailedScrubRobin_Lompoul_171227_2525_edited
Muscicapoidea	Muscicapidae	Erythropygia_galactotes	Rufous-tailed Scrub-robin	Song	1.137	3.53656	XC397680-RufoustailedScrubRobin_Lompoul_171227_2525_edited
Muscicapoidea	Muscicapidae	Erythropygia_galactotes	Rufous-tailed Scrub-robin	Song	1.335	3.49136	XC397680-RufoustailedScrubRobin_Lompoul_171227_2525_edited
Muscicapoidea	Muscicapidae	Erythropygia_galactotes	Rufous-tailed Scrub-robin	Song	4.485	3.67943	XC405352-Trädnäktergal-sång-Ali Zaghifar-(2017-04-13 08.36)-LS140388
Muscicapoidea	Muscicapidae	Erythropygia_galactotes	Rufous-tailed Scrub-robin	Song	1.642	3.57403	XC405352-Trädnäktergal-sång-Ali Zaghifar-(2017-04-13 08.36)-LS140388
Muscicapoidea	Muscicapidae	Erythropygia_galactotes	Rufous-tailed Scrub-robin	Song	7.477	3.56229	XC405352-Trädnäktergal-sång-Ali Zaghifar-(2017-04-13 08.36)-LS140388
Muscicapoidea	Muscicapidae	Erythropygia_galactotes	Rufous-tailed Scrub-robin	Song	1.13	3.53908	XC405352-Trädnäktergal-sång-Ali Zaghifar-(2017-04-13 08.36)-LS140388
Muscicapoidea	Muscicapidae	Erythropygia_galactotes	Rufous-tailed Scrub-robin	Song	0.853	3.65321	XC405352-Trädnäktergal-sång-Ali Zaghifar-(2017-04-13 08.36)-LS140388
Muscicapoidea	Muscicapidae	Erythropygia_galactotes	Rufous-tailed Scrub-robin	Song	0.805	3.52763	XC434393-DJ2014_JRS 18_a_xc
Muscicapoidea	Muscicapidae	Erythropygia_galactotes	Rufous-tailed Scrub-robin	Song	0.778	3.40312	XC434393-DJ2014_JRS 18_a_xc
Muscicapoidea	Muscicapidae	Erythropygia_galactotes	Rufous-tailed Scrub-robin	Song	0.586	3.4183	XC434393-DJ2014_JRS 18_a_xc
Muscicapoidea	Muscicapidae	Erythropygia_galactotes	Rufous-tailed Scrub-robin	Song	0.506	3.44871	XC434393-DJ2014_JRS 18_a_xc
Muscicapoidea	Muscicapidae	Erythropygia_galactotes	Rufous-tailed Scrub-robin	Song	0.538	3.53908	XC434393-DJ2014_JRS 18_a_xc
Muscicapoidea	Muscicapidae	Erythropygia_galactotes	Rufous-tailed Scrub-robin	Call	0.539	3.72754	XC327237-cercotrichas galactotes 26 bollullos par del condado 03-07-2016
Muscicapoidea	Muscicapidae	Erythropygia_galactotes	Rufous-tailed Scrub-robin	Call	0.348	3.78604	XC327237-cercotrichas galactotes 26 bollullos par del condado 03-07-2016
Muscicapoidea	Muscicapidae	Erythropygia_galactotes	Rufous-tailed Scrub-robin	Call	0.354	3.734	XC327237-cercotrichas galactotes 26 bollullos par del condado 03-07-2016
Muscicapoidea	Muscicapidae	Erythropygia_galactotes	Rufous-tailed Scrub-robin	Call	0.307	3.734	XC327237-cercotrichas galactotes 26 bollullos par del condado 03-07-2016
Muscicapoidea	Muscicapidae	Erythropygia_galactotes	Rufous-tailed Scrub-robin	Call	0.319	3.77379	XC327237-cercotrichas galactotes 26 bollullos par del condado 03-07-2016
Muscicapoidea	Muscicapidae	Eumyias_thalassinus	Verditer Flycatcher	Song	4.16	3.63448	XC211981-verditer-flycatcher1
Muscicapoidea	Muscicapidae	Eumyias_thalassinus	Verditer Flycatcher	Song	3.317	3.63448	XC211981-verditer-flycatcher1
Muscicapoidea	Muscicapidae	Eumyias_thalassinus	Verditer Flycatcher	Song	3.669	3.63448	XC211981-verditer-flycatcher1
Muscicapoidea	Muscicapidae	Eumyias_thalassinus	Verditer Flycatcher	Song	3.877	3.62428	XC211981-verditer-flycatcher1
Muscicapoidea	Muscicapidae	Eumyias_thalassinus	Verditer Flycatcher	Song	8.335	3.63347	XC359733-LS104154 Verditer Flycatcher song A Crested Serpent Eagle call C
Muscicapoidea	Muscicapidae	Eumyias_thalassinus	Verditer Flycatcher	Song	10.779	3.65896	XC359733-LS104154 Verditer Flycatcher song A Crested Serpent Eagle call C
Muscicapoidea	Muscicapidae	Eumyias_thalassinus	Verditer Flycatcher	Song	8.051	3.65031	XC359733-LS104154 Verditer Flycatcher song A Crested Serpent Eagle call C
Muscicapoidea	Muscicapidae	Eumyias_thalassinus	Verditer Flycatcher	Song	7.354	3.64246	XC359733-LS104154 Verditer Flycatcher song A Crested Serpent Eagle call C
Muscicapoidea	Muscicapidae	Eumyias_thalassinus	Verditer Flycatcher	Song	6.722	3.65031	XC359733-LS104154 Verditer Flycatcher song A Crested Serpent Eagle call C
Muscicapoidea	Muscicapidae	Eumyias_thalassinus	Verditer Flycatcher	Song	2.467	3.64246	XC426542-LS108464 Verditer Flycatcher song A
Muscicapoidea	Muscicapidae	Eumyias_thalassinus	Verditer Flycatcher	Song	1.265	3.63347	XC426542-LS108464 Verditer Flycatcher song A
Muscicapoidea	Muscicapidae	Eumyias_thalassinus	Verditer Flycatcher	Song	1.358	3.65896	XC426542-LS108464 Verditer Flycatcher song A
Muscicapoidea	Muscicapidae	Eumyias_thalassinus	Verditer Flycatcher	Song	2.374	3.65896	XC426542-LS108464 Verditer Flycatcher song A
Muscicapoidea	Muscicapidae	Eumyias_thalassinus	Verditer Flycatcher	Song	1.642	3.65896	XC426542-LS108464 Verditer Flycatcher song A
Muscicapoidea	Muscicapidae	Eumyias_thalassinus	Verditer Flycatcher	Call	0.243	3.65031	XC290742-496 Verditer Flycatcher 3 call
Muscicapoidea	Muscicapidae	Eumyias_thalassinus	Verditer Flycatcher	Call	0.255	3.72016	XC290742-496 Verditer Flycatcher 3 call
Muscicapoidea	Muscicapidae	Eumyias_thalassinus	Verditer Flycatcher	Call	0.522	3.65031	XC290742-496 Verditer Flycatcher 3 call
Muscicapoidea	Muscicapidae	Ficedula_parva	Red-breasted Flycatcher	Song	3.248	3.70415	XC417930-Mindre flugsnappare_13
Muscicapoidea	Muscicapidae	Ficedula_parva	Red-breasted Flycatcher	Song	3.12	3.69548	XC417930-Mindre flugsnappare_13
Muscicapoidea	Muscicapidae	Ficedula_parva	Red-breasted Flycatcher	Song	2.821	3.69548	XC417930-Mindre flugsnappare_13
Muscicapoidea	Muscicapidae	Ficedula_parva	Red-breasted Flycatcher	Song	3.784	3.74115	XC420041-Fparva
Muscicapoidea	Muscicapidae	Ficedula_parva	Red-breasted Flycatcher	Song	3.918	3.734	XC420041-Fparva
Muscicapoidea	Muscicapidae	Ficedula_parva	Red-breasted Flycatcher	Song	6.222	3.61595	XC420041-Fparva
Muscicapoidea	Muscicapidae	Ficedula_parva	Red-breasted Flycatcher	Song	3.779	3.81558	XC421576-180519RedbreastedFC
Muscicapoidea	Muscicapidae	Ficedula_parva	Red-breasted Flycatcher	Song	5.323	3.66745	XC421576-180519RedbreastedFC
Muscicapoidea	Muscicapidae	Ficedula_parva	Red-breasted Flycatcher	Song	5.427	3.6981	XC421576-180519RedbreastedFC
Muscicapoidea	Muscicapidae	Ficedula_parva	Red-breasted Flycatcher	Song	3.616	3.81558	XC421576-180519RedbreastedFC
Muscicapoidea	Muscicapidae	Ficedula_parva	Red-breasted Flycatcher	Call	0.191	3.52504	XC351854-161221_Red-breastedFlycatche_Bharatpur_OC
Muscicapoidea	Muscicapidae	Ficedula_parva	Red-breasted Flycatcher	Call	0.208	3.52504	XC351854-161221_Red-breastedFlycatche_Bharatpur_OC
Muscicapoidea	Muscicapidae	Ficedula_parva	Red-breasted Flycatcher	Call	0.15	3.52504	XC351854-161221_Red-breastedFlycatche_Bharatpur_OC
Muscicapoidea	Muscicapidae	Ficedula_parva	Red-breasted Flycatcher	Call	0.156	3.51455	XC351854-161221_Red-breastedFlycatche_Bharatpur_OC
Muscicapoidea	Muscicapidae	Ficedula_parva	Red-breasted Flycatcher	Call	0.15	3.52504	XC351854-161221_Red-breastedFlycatche_Bharatpur_OC
Muscicapoidea	Muscicapidae	Ficedula_parva	Red-breasted Flycatcher	Call	0.203	3.55751	XC420103-Ficedula parva_call_Hel_Steyera_boisko_180602_23
Muscicapoidea	Muscicapidae	Ficedula_parva	Red-breasted Flycatcher	Call	0.185	3.55751	XC420103-Ficedula parva_call_Hel_Steyera_boisko_180602_23
Muscicapoidea	Muscicapidae	Ficedula_parva	Red-breasted Flycatcher	Call	0.226	3.55751	XC420103-Ficedula parva_call_Hel_Steyera_boisko_180602_23
Muscicapoidea	Muscicapidae	Ficedula_parva	Red-breasted Flycatcher	Call	0.16	3.56229	XC420691-Mindre flugsnappare_Ural 01
Muscicapoidea	Muscicapidae	Ficedula_parva	Red-breasted Flycatcher	Call	0.16	3.56229	XC420691-Mindre flugsnappare_Ural 01
Muscicapoidea	Muscicapidae	Ficedula_parva	Red-breasted Flycatcher	Call	0.144	3.56229	XC420691-Mindre flugsnappare_Ural 01
Muscicapoidea	Muscicapidae	Ficedula_parva	Red-breasted Flycatcher	Call	0.16	3.56229	XC420691-Mindre flugsnappare_Ural 01
Muscicapoidea	Muscicapidae	Ficedula_parva	Red-breasted Flycatcher	Call	0.17	3.56229	XC420691-Mindre flugsnappare_Ural 01
Muscicapoidea	Muscicapidae	Ficedula_solitaris	Rufous-browed Flycatcher	Song	6.983	3.79239	XC218676-Flycatcher, Rufous-browed150312	No call recordings
Muscicapoidea	Muscicapidae	Ficedula_solitaris	Rufous-browed Flycatcher	Song	7.662	3.76118	XC218676-Flycatcher, Rufous-browed150312	No call recordings
Muscicapoidea	Muscicapidae	Ficedula_solitaris	Rufous-browed Flycatcher	Song	4.179	3.74741	XC290735-492 Rufous-browed Flycatcher 4 song	No call recordings
Muscicapoidea	Muscicapidae	Ficedula_solitaris	Rufous-browed Flycatcher	Song	4.794	3.78604	XC290735-492 Rufous-browed Flycatcher 4 song	No call recordings
Muscicapoidea	Muscicapidae	Ficedula_solitaris	Rufous-browed Flycatcher	Song	4.823	3.79239	XC290735-492 Rufous-browed Flycatcher 4 song	No call recordings
Muscicapoidea	Muscicapidae	Ficedula_solitaris	Rufous-browed Flycatcher	Song	4.539	3.79239	XC290735-492 Rufous-browed Flycatcher 4 song	No call recordings
Muscicapoidea	Muscicapidae	Ficedula_solitaris	Rufous-browed Flycatcher	Song	4.614	3.79796	XC290735-492 Rufous-browed Flycatcher 4 song	No call recordings
Muscicapoidea	Muscicapidae	Ficedula_solitaris	Rufous-browed Flycatcher	Song	8.688	3.72754	XC409380-Anthipes_solitaris_nom-FL song TapanRd 7.56am 9Jul16 LS110592a	No call recordings
Muscicapoidea	Muscicapidae	Ficedula_solitaris	Rufous-browed Flycatcher	Song	13.994	3.7348	XC409380-Anthipes_solitaris_nom-FL song TapanRd 7.56am 9Jul16 LS110592a	No call recordings
Muscicapoidea	Muscicapidae	Fraseria_ocreata	African Forest-flycatcher	Song	1.869	3.5682	XC23310-FrasersForestFlycatcher
Muscicapoidea	Muscicapidae	Fraseria_ocreata	African Forest-flycatcher	Song	2.658	3.55751	XC23310-FrasersForestFlycatcher
Muscicapoidea	Muscicapidae	Fraseria_ocreata	African Forest-flycatcher	Song	1.927	3.54777	XC23310-FrasersForestFlycatcher
Muscicapoidea	Muscicapidae	Fraseria_ocreata	African Forest-flycatcher	Call	1.068	3.41162	XC290230-Budongo-2015-03-13-08h26 LS115200
Muscicapoidea	Muscicapidae	Fraseria_ocreata	African Forest-flycatcher	Call	0.946	3.45332	XC290230-Budongo-2015-03-13-08h26 LS115200
Muscicapoidea	Muscicapidae	Fraseria_ocreata	African Forest-flycatcher	Call	0.592	3.60638	XC295387-151213-Gobemouche forestier@Banco
Muscicapoidea	Muscicapidae	Fraseria_ocreata	African Forest-flycatcher	Call	1.277	3.53656	XC295387-151213-Gobemouche forestier@Banco
Muscicapoidea	Muscicapidae	Fraseria_ocreata	African Forest-flycatcher	Call	1.137	3.54777	XC295387-151213-Gobemouche forestier@Banco
Muscicapoidea	Muscicapidae	Fraseria_ocreata	African Forest-flycatcher	Call	2.385	3.64246	XC400002-Frasers Forest Flycatcher-lockläte-Kakum-(2017-11-04 08.00)-LS142468
Muscicapoidea	Muscicapidae	Fraseria_ocreata	African Forest-flycatcher	Call	1.503	3.47857	XC400002-Frasers Forest Flycatcher-lockläte-Kakum-(2017-11-04 08.00)-LS142468
Muscicapoidea	Muscicapidae	Fraseria_ocreata	African Forest-flycatcher	Call	1.213	3.50243	XC400002-Frasers Forest Flycatcher-lockläte-Kakum-(2017-11-04 08.00)-LS142468
Muscicapoidea	Muscicapidae	Fraseria_ocreata	African Forest-flycatcher	Call	1.335	3.46538	XC400002-Frasers Forest Flycatcher-lockläte-Kakum-(2017-11-04 08.00)-LS142468
Muscicapoidea	Muscicapidae	Fraseria_ocreata	African Forest-flycatcher	Call	1.584	3.50243	XC400002-Frasers Forest Flycatcher-lockläte-Kakum-(2017-11-04 08.00)-LS142468
Muscicapoidea	Muscicapidae	Heinrichia_calligyna	Great Shortwing	Song	37.598	3.38202	XC193916-Heinrichia_calligyna_simplex-FL response Anaso area 15Aug14 8.15am LS113016a
Muscicapoidea	Muscicapidae	Heinrichia_calligyna	Great Shortwing	Song	60.005	3.43297	XC413707-Heinrichia_calligyna_nom-FL Tambing area Lore Lindu 5Aug17 4.20pm LS112489a
Muscicapoidea	Muscicapidae	Heinrichia_calligyna	Great Shortwing	Call	0.632	3.43933	XC69935-Great_Shortwing
Muscicapoidea	Muscicapidae	Heinrichia_calligyna	Great Shortwing	Call	0.737	3.45332	XC69935-Great_Shortwing
Muscicapoidea	Muscicapidae	Heinrichia_calligyna	Great Shortwing	Call	0.574	3.45332	XC69935-Great_Shortwing
Muscicapoidea	Muscicapidae	Heinrichia_calligyna	Great Shortwing	Call	0.481	3.49136	XC69935-Great_Shortwing
Muscicapoidea	Muscicapidae	Heinrichia_calligyna	Great Shortwing	Call	0.731	3.42651	XC69935-Great_Shortwing
Muscicapoidea	Muscicapidae	Heinrichia_calligyna	Great Shortwing	Call	0.632	3.43933	XC69935-Great_Shortwing
Muscicapoidea	Muscicapidae	Hodgsonius_phaenicuroides	White-bellied Redstart	Song	1.909	3.58771	XC68486-Hodgsonius_phaenicuroides_LambertChina05.1b_CN_5_240-266_1_S
Muscicapoidea	Muscicapidae	Hodgsonius_phaenicuroides	White-bellied Redstart	Song	1.671	3.60638	XC68486-Hodgsonius_phaenicuroides_LambertChina05.1b_CN_5_240-266_1_S
Muscicapoidea	Muscicapidae	Hodgsonius_phaenicuroides	White-bellied Redstart	Song	1.491	3.60638	XC68486-Hodgsonius_phaenicuroides_LambertChina05.1b_CN_5_240-266_1_S
Muscicapoidea	Muscicapidae	Hodgsonius_phaenicuroides	White-bellied Redstart	Song	1.578	3.5977	XC68486-Hodgsonius_phaenicuroides_LambertChina05.1b_CN_5_240-266_1_S
Muscicapoidea	Muscicapidae	Hodgsonius_phaenicuroides	White-bellied Redstart	Song	1.294	3.58771	XC68486-Hodgsonius_phaenicuroides_LambertChina05.1b_CN_5_240-266_1_S
Muscicapoidea	Muscicapidae	Hodgsonius_phaenicuroides	White-bellied Redstart	Song	1.544	3.60638	XC102984-Hodgsonius_phaenicuroides_M_song_Nangqen_100627_cR
Muscicapoidea	Muscicapidae	Hodgsonius_phaenicuroides	White-bellied Redstart	Song	1.486	3.5977	XC102984-Hodgsonius_phaenicuroides_M_song_Nangqen_100627_cR
Muscicapoidea	Muscicapidae	Hodgsonius_phaenicuroides	White-bellied Redstart	Song	1.433	3.60638	XC102984-Hodgsonius_phaenicuroides_M_song_Nangqen_100627_cR
Muscicapoidea	Muscicapidae	Hodgsonius_phaenicuroides	White-bellied Redstart	Song	1.178	3.60638	XC176797-White bellied Redstart 3 130612
Muscicapoidea	Muscicapidae	Hodgsonius_phaenicuroides	White-bellied Redstart	Song	1.172	3.63347	XC176797-White bellied Redstart 3 130612
Muscicapoidea	Muscicapidae	Hodgsonius_phaenicuroides	White-bellied Redstart	Song	1.311	3.61595	XC176797-White bellied Redstart 3 130612
Muscicapoidea	Muscicapidae	Hodgsonius_phaenicuroides	White-bellied Redstart	Song	1.311	3.60638	XC176797-White bellied Redstart 3 130612
Muscicapoidea	Muscicapidae	Hodgsonius_phaenicuroides	White-bellied Redstart	Song	1.137	3.6981	XC176797-White bellied Redstart 3 130612
Muscicapoidea	Muscicapidae	Hodgsonius_phaenicuroides	White-bellied Redstart	Call	0.023	3.3483	XC291183-151111_2237
Muscicapoidea	Muscicapidae	Hodgsonius_phaenicuroides	White-bellied Redstart	Call	0.017	3.3483	XC291183-151111_2237
Muscicapoidea	Muscicapidae	Hodgsonius_phaenicuroides	White-bellied Redstart	Call	0.023	3.45332	XC291183-151111_2237
Muscicapoidea	Muscicapidae	Hodgsonius_phaenicuroides	White-bellied Redstart	Call	0.023	3.33244	XC291183-151111_2237
Muscicapoidea	Muscicapidae	Hodgsonius_phaenicuroides	White-bellied Redstart	Call	0.04	3.62531	XC345310-red start c
Muscicapoidea	Muscicapidae	Hodgsonius_phaenicuroides	White-bellied Redstart	Call	0.04	3.63347	XC345310-red start c
Muscicapoidea	Muscicapidae	Hodgsonius_phaenicuroides	White-bellied Redstart	Call	0.029	3.57749	XC345310-red start c
Muscicapoidea	Muscicapidae	Hodgsonius_phaenicuroides	White-bellied Redstart	Call	0.023	3.60638	XC345310-red start c
Muscicapoidea	Muscicapidae	Hodgsonius_phaenicuroides	White-bellied Redstart	Call	0.011	3.58771	XC345404-red start c1
Muscicapoidea	Muscicapidae	Hodgsonius_phaenicuroides	White-bellied Redstart	Call	0.011	3.5977	XC345404-red start c1
Muscicapoidea	Muscicapidae	Hodgsonius_phaenicuroides	White-bellied Redstart	Call	0.011	3.58771	XC345404-red start c1
Muscicapoidea	Muscicapidae	Hodgsonius_phaenicuroides	White-bellied Redstart	Call	0.011	3.58771	XC345404-red start c1
Muscicapoidea	Muscicapidae	Hodgsonius_phaenicuroides	White-bellied Redstart	Call	0.011	3.55751	XC345404-red start c1
Muscicapoidea	Muscicapidae	Irania_gutturalis	White-throated Robin	Song	1.503	3.5682	XC176707-Irania_gutturalis_R1_0009	No call recordings
Muscicapoidea	Muscicapidae	Irania_gutturalis	White-throated Robin	Song	4.783	3.54777	XC176707-Irania_gutturalis_R1_0009	No call recordings
Muscicapoidea	Muscicapidae	Irania_gutturalis	White-throated Robin	Song	2.472	3.52504	XC176707-Irania_gutturalis_R1_0009	No call recordings
Muscicapoidea	Muscicapidae	Irania_gutturalis	White-throated Robin	Song	3.047	3.52504	XC176707-Irania_gutturalis_R1_0009	No call recordings
Muscicapoidea	Muscicapidae	Irania_gutturalis	White-throated Robin	Song	3.094	3.52504	XC176707-Irania_gutturalis_R1_0009	No call recordings
Muscicapoidea	Muscicapidae	Irania_gutturalis	White-throated Robin	Song	3.616	3.52763	XC184592-irania gutturalis simple	No call recordings
Muscicapoidea	Muscicapidae	Irania_gutturalis	White-throated Robin	Song	3.232	3.60531	XC184592-irania gutturalis simple	No call recordings
Muscicapoidea	Muscicapidae	Irania_gutturalis	White-throated Robin	Song	3.002	3.43297	XC184592-irania gutturalis simple	No call recordings
Muscicapoidea	Muscicapidae	Irania_gutturalis	White-throated Robin	Song	3.541	3.60531	XC184592-irania gutturalis simple	No call recordings
Muscicapoidea	Muscicapidae	Irania_gutturalis	White-throated Robin	Song	4.965	3.44871	XC184592-irania gutturalis simple	No call recordings
Muscicapoidea	Muscicapidae	Luscinia_calliope	Siberian Rubythroat	Song	4.293	3.40312	XC382575-170621_0159 Rubinnattergal Red
Muscicapoidea	Muscicapidae	Luscinia_calliope	Siberian Rubythroat	Song	2.469	3.48996	XC382575-170621_0159 Rubinnattergal Red
Muscicapoidea	Muscicapidae	Luscinia_calliope	Siberian Rubythroat	Song	4.053	3.47712	XC382575-170621_0159 Rubinnattergal Red
Muscicapoidea	Muscicapidae	Luscinia_calliope	Siberian Rubythroat	Song	2.602	3.63448	XC382575-170621_0159 Rubinnattergal Red
Muscicapoidea	Muscicapidae	Luscinia_calliope	Siberian Rubythroat	Song	4.528	3.60531	XC382575-170621_0159 Rubinnattergal Red
Muscicapoidea	Muscicapidae	Luscinia_calliope	Siberian Rubythroat	Song	2.966	3.63347	XC421956-SIBERIAN RUBYTHROAT Male Shar Guy Terelj Jun 8 PG1752
Muscicapoidea	Muscicapidae	Luscinia_calliope	Siberian Rubythroat	Song	4.794	3.64246	XC421956-SIBERIAN RUBYTHROAT Male Shar Guy Terelj Jun 8 PG1752
Muscicapoidea	Muscicapidae	Luscinia_calliope	Siberian Rubythroat	Song	4.347	3.65896	XC421956-SIBERIAN RUBYTHROAT Male Shar Guy Terelj Jun 8 PG1752
Muscicapoidea	Muscicapidae	Luscinia_calliope	Siberian Rubythroat	Song	6.28	3.49136	XC430658-180704_01 Rubythroat_S
Muscicapoidea	Muscicapidae	Luscinia_calliope	Siberian Rubythroat	Song	4.452	3.54777	XC430658-180704_01 Rubythroat_S
Muscicapoidea	Muscicapidae	Luscinia_calliope	Siberian Rubythroat	Song	6.936	3.65896	XC430658-180704_01 Rubythroat_S
Muscicapoidea	Muscicapidae	Luscinia_calliope	Siberian Rubythroat	Song	5.683	3.46538	XC430658-180704_01 Rubythroat_S
Muscicapoidea	Muscicapidae	Luscinia_calliope	Siberian Rubythroat	Song	7.174	3.65896	XC430658-180704_01 Rubythroat_S
Muscicapoidea	Muscicapidae	Luscinia_calliope	Siberian Rubythroat	Call	0.485	3.65321	XC348320- 20161218
Muscicapoidea	Muscicapidae	Luscinia_calliope	Siberian Rubythroat	Call	0.4	3.63448	XC348320- 20161218
Muscicapoidea	Muscicapidae	Luscinia_calliope	Siberian Rubythroat	Call	0.213	3.57403	XC348320- 20161218
Muscicapoidea	Muscicapidae	Luscinia_calliope	Siberian Rubythroat	Call	0.245	3.53908	XC348320- 20161218
Muscicapoidea	Muscicapidae	Luscinia_calliope	Siberian Rubythroat	Call	0.213	3.50243	XC348320- 20161218
Muscicapoidea	Muscicapidae	Luscinia_calliope	Siberian Rubythroat	Call	0.429	3.60638	XC364335-20160119-0645-CO0064-TH-Pun-Pun-mystery whistle (A)
Muscicapoidea	Muscicapidae	Luscinia_calliope	Siberian Rubythroat	Call	0.336	3.60638	XC364335-20160119-0645-CO0064-TH-Pun-Pun-mystery whistle (A)
Muscicapoidea	Muscicapidae	Luscinia_calliope	Siberian Rubythroat	Call	0.336	3.60638	XC364335-20160119-0645-CO0064-TH-Pun-Pun-mystery whistle (A)
Muscicapoidea	Muscicapidae	Luscinia_calliope	Siberian Rubythroat	Call	0.336	3.60638	XC364335-20160119-0645-CO0064-TH-Pun-Pun-mystery whistle (A)
Muscicapoidea	Muscicapidae	Luscinia_calliope	Siberian Rubythroat	Call	0.377	3.60638	XC364335-20160119-0645-CO0064-TH-Pun-Pun-mystery whistle (A)
Muscicapoidea	Muscicapidae	Luscinia_cyane	Siberian Blue Robin	Song	1.015	3.74115	XC285651-LS_58014 Siberian Blue Robin song A
Muscicapoidea	Muscicapidae	Luscinia_cyane	Siberian Blue Robin	Song	1.137	3.5977	XC285651-LS_58014 Siberian Blue Robin song A
Muscicapoidea	Muscicapidae	Luscinia_cyane	Siberian Blue Robin	Song	1.259	3.51455	XC285651-LS_58014 Siberian Blue Robin song A
Muscicapoidea	Muscicapidae	Luscinia_cyane	Siberian Blue Robin	Song	2.281	3.6902	XC285651-LS_58014 Siberian Blue Robin song A
Muscicapoidea	Muscicapidae	Luscinia_cyane	Siberian Blue Robin	Song	2.397	3.71265	XC285651-LS_58014 Siberian Blue Robin song A
Muscicapoidea	Muscicapidae	Luscinia_cyane	Siberian Blue Robin	Song	2.6	3.79239	XC312348-Larvivora cyane Dailing, Heilongjiang late June 1987 K87 31_183-268 Per Alstrom
Muscicapoidea	Muscicapidae	Luscinia_cyane	Siberian Blue Robin	Song	2.838	3.58771	XC312348-Larvivora cyane Dailing, Heilongjiang late June 1987 K87 31_183-268 Per Alstrom
Muscicapoidea	Muscicapidae	Luscinia_cyane	Siberian Blue Robin	Song	3.268	3.76118	XC312348-Larvivora cyane Dailing, Heilongjiang late June 1987 K87 31_183-268 Per Alstrom
Muscicapoidea	Muscicapidae	Luscinia_cyane	Siberian Blue Robin	Song	3.268	3.47857	XC312348-Larvivora cyane Dailing, Heilongjiang late June 1987 K87 31_183-268 Per Alstrom
Muscicapoidea	Muscicapidae	Luscinia_cyane	Siberian Blue Robin	Song	3.175	3.58771	XC312348-Larvivora cyane Dailing, Heilongjiang late June 1987 K87 31_183-268 Per Alstrom
Muscicapoidea	Muscicapidae	Luscinia_cyane	Siberian Blue Robin	Song	2.24	3.5682	XC344543-Larvivora cyane 160610_004,AAA
Muscicapoidea	Muscicapidae	Luscinia_cyane	Siberian Blue Robin	Song	2.24	3.66745	XC344543-Larvivora cyane 160610_004,AAA
Muscicapoidea	Muscicapidae	Luscinia_cyane	Siberian Blue Robin	Song	2.025	3.51455	XC344543-Larvivora cyane 160610_004,AAA
Muscicapoidea	Muscicapidae	Luscinia_cyane	Siberian Blue Robin	Song	1.811	3.58771	XC344543-Larvivora cyane 160610_004,AAA
Muscicapoidea	Muscicapidae	Luscinia_cyane	Siberian Blue Robin	Call	0.052	3.50243	XC115946-Siberian Blue Robin1_bintan
Muscicapoidea	Muscicapidae	Luscinia_cyane	Siberian Blue Robin	Call	0.029	3.52504	XC115946-Siberian Blue Robin1_bintan
Muscicapoidea	Muscicapidae	Luscinia_cyane	Siberian Blue Robin	Call	0.023	3.50243	XC115946-Siberian Blue Robin1_bintan
Muscicapoidea	Muscicapidae	Luscinia_cyane	Siberian Blue Robin	Call	0.011	3.53656	XC115946-Siberian Blue Robin1_bintan
Muscicapoidea	Muscicapidae	Luscinia_cyane	Siberian Blue Robin	Call	0.023	3.55751	XC115946-Siberian Blue Robin1_bintan
Muscicapoidea	Muscicapidae	Luscinia_cyane	Siberian Blue Robin	Call	0.085	3.67943	XC154622-SIberian Blue Robin (call, Thailand, Doi Chiang Dao, mar2012, 1)
Muscicapoidea	Muscicapidae	Luscinia_cyane	Siberian Blue Robin	Call	0.074	3.6149	XC154622-SIberian Blue Robin (call, Thailand, Doi Chiang Dao, mar2012, 1)
Muscicapoidea	Muscicapidae	Luscinia_cyane	Siberian Blue Robin	Call	0.058	3.6149	XC154622-SIberian Blue Robin (call, Thailand, Doi Chiang Dao, mar2012, 1)
Muscicapoidea	Muscicapidae	Luscinia_cyane	Siberian Blue Robin	Call	0.069	3.59439	XC154622-SIberian Blue Robin (call, Thailand, Doi Chiang Dao, mar2012, 1)
Muscicapoidea	Muscicapidae	Luscinia_megarhynchos	Common Nightingale	Song	2.385	3.42651	XC411608-ZOOM0007
Muscicapoidea	Muscicapidae	Luscinia_megarhynchos	Common Nightingale	Song	2.188	3.41162	XC411608-ZOOM0007
Muscicapoidea	Muscicapidae	Luscinia_megarhynchos	Common Nightingale	Song	2.403	3.42651	XC411608-ZOOM0007
Muscicapoidea	Muscicapidae	Luscinia_megarhynchos	Common Nightingale	Song	2.658	3.41162	XC411608-ZOOM0007
Muscicapoidea	Muscicapidae	Luscinia_megarhynchos	Common Nightingale	Song	1.486	3.36549	XC411608-ZOOM0007
Muscicapoidea	Muscicapidae	Luscinia_megarhynchos	Common Nightingale	Song	2.405	3.43297	XC413339-Rossignol philomele m 2 chant 22042018 - Belgentier
Muscicapoidea	Muscicapidae	Luscinia_megarhynchos	Common Nightingale	Song	2.506	3.29226	XC413339-Rossignol philomele m 2 chant 22042018 - Belgentier
Muscicapoidea	Muscicapidae	Luscinia_megarhynchos	Common Nightingale	Song	2.176	3.35218	XC413339-Rossignol philomele m 2 chant 22042018 - Belgentier
Muscicapoidea	Muscicapidae	Luscinia_megarhynchos	Common Nightingale	Song	1.765	3.36922	XC413339-Rossignol philomele m 2 chant 22042018 - Belgentier
Muscicapoidea	Muscicapidae	Luscinia_megarhynchos	Common Nightingale	Song	2.074	3.43297	XC413339-Rossignol philomele m 2 chant 22042018 - Belgentier
Muscicapoidea	Muscicapidae	Luscinia_megarhynchos	Common Nightingale	Song	3.715	3.53656	XC376890-Bübül
Muscicapoidea	Muscicapidae	Luscinia_megarhynchos	Common Nightingale	Song	2.292	3.43933	XC376890-Bübül
Muscicapoidea	Muscicapidae	Luscinia_megarhynchos	Common Nightingale	Song	1.991	3.42651	XC376890-Bübül
Muscicapoidea	Muscicapidae	Luscinia_megarhynchos	Common Nightingale	Song	2.356	3.42651	XC376890-Bübül
Muscicapoidea	Muscicapidae	Luscinia_megarhynchos	Common Nightingale	Song	1.445	3.42651	XC376890-Bübül
Muscicapoidea	Muscicapidae	Luscinia_megarhynchos	Common Nightingale	Call	0.127	3.57749	XC377813-170624-Rossignol philomene@La Passerelle
Muscicapoidea	Muscicapidae	Luscinia_megarhynchos	Common Nightingale	Call	0.098	3.55751	XC377813-170624-Rossignol philomene@La Passerelle
Muscicapoidea	Muscicapidae	Luscinia_megarhynchos	Common Nightingale	Call	0.127	3.55751	XC377813-170624-Rossignol philomene@La Passerelle
Muscicapoidea	Muscicapidae	Luscinia_megarhynchos	Common Nightingale	Call	0.116	3.57749	XC377813-170624-Rossignol philomene@La Passerelle
Muscicapoidea	Muscicapidae	Luscinia_megarhynchos	Common Nightingale	Call	0.11	3.55751	XC377813-170624-Rossignol philomene@La Passerelle
Muscicapoidea	Muscicapidae	Luscinia_megarhynchos	Common Nightingale	Call	0.128	3.60531	XC380002-Nightingale, 06.07., call, Krümmi, FR
Muscicapoidea	Muscicapidae	Luscinia_megarhynchos	Common Nightingale	Call	0.138	3.60531	XC380002-Nightingale, 06.07., call, Krümmi, FR
Muscicapoidea	Muscicapidae	Luscinia_megarhynchos	Common Nightingale	Call	0.122	3.60531	XC380002-Nightingale, 06.07., call, Krümmi, FR
Muscicapoidea	Muscicapidae	Luscinia_megarhynchos	Common Nightingale	Call	0.149	3.60531	XC380002-Nightingale, 06.07., call, Krümmi, FR
Muscicapoidea	Muscicapidae	Luscinia_megarhynchos	Common Nightingale	Call	0.138	3.6149	XC380002-Nightingale, 06.07., call, Krümmi, FR
Muscicapoidea	Muscicapidae	Luscinia_megarhynchos	Common Nightingale	Call	0.121	3.5682	XC400074-Nachtigall
Muscicapoidea	Muscicapidae	Luscinia_megarhynchos	Common Nightingale	Call	0.15	3.57749	XC400074-Nachtigall
Muscicapoidea	Muscicapidae	Luscinia_megarhynchos	Common Nightingale	Call	0.139	3.5682	XC400074-Nachtigall
Muscicapoidea	Muscicapidae	Luscinia_megarhynchos	Common Nightingale	Call	0.127	3.57749	XC400074-Nachtigall
Muscicapoidea	Muscicapidae	Luscinia_megarhynchos	Common Nightingale	Call	0.162	3.55751	XC400074-Nachtigall
Muscicapoidea	Muscicapidae	Luscinia_svecica	Bluethroat	Song	13.034	3.51587	XC417180-Blåhake_1
Muscicapoidea	Muscicapidae	Luscinia_svecica	Bluethroat	Song	13.157	3.51587	XC417180-Blåhake_1
Muscicapoidea	Muscicapidae	Luscinia_svecica	Bluethroat	Song	13.056	3.59439	XC417180-Blåhake_1
Muscicapoidea	Muscicapidae	Luscinia_svecica	Bluethroat	Song	13.488	3.59439	XC417180-Blåhake_1
Muscicapoidea	Muscicapidae	Luscinia_svecica	Bluethroat	Song	14.4	3.51587	XC417180-Blåhake_1
Muscicapoidea	Muscicapidae	Luscinia_svecica	Bluethroat	Song	17.674	3.56229	XC423674-Blåstrupe XC 4 Einundalen Elias A. Ryberg20180627152307_410
Muscicapoidea	Muscicapidae	Luscinia_svecica	Bluethroat	Song	9.066	3.6149	XC423674-Blåstrupe XC 4 Einundalen Elias A. Ryberg20180627152307_410
Muscicapoidea	Muscicapidae	Luscinia_svecica	Bluethroat	Song	7.152	3.59439	XC423674-Blåstrupe XC 4 Einundalen Elias A. Ryberg20180627152307_410
Muscicapoidea	Muscicapidae	Luscinia_svecica	Bluethroat	Song	3.861	3.59439	XC423674-Blåstrupe XC 4 Einundalen Elias A. Ryberg20180627152307_410
Muscicapoidea	Muscicapidae	Luscinia_svecica	Bluethroat	Song	8.346	3.59439	XC423674-Blåstrupe XC 4 Einundalen Elias A. Ryberg20180627152307_410
Muscicapoidea	Muscicapidae	Luscinia_svecica	Bluethroat	Song	10.791	3.77379	XC424859-180706_05 Bluethroat_S
Muscicapoidea	Muscicapidae	Luscinia_svecica	Bluethroat	Song	12.753	3.63347	XC424859-180706_05 Bluethroat_S
Muscicapoidea	Muscicapidae	Luscinia_svecica	Bluethroat	Song	11.644	3.54777	XC424859-180706_05 Bluethroat_S
Muscicapoidea	Muscicapidae	Luscinia_svecica	Bluethroat	Song	16.973	3.55751	XC424859-180706_05 Bluethroat_S
Muscicapoidea	Muscicapidae	Luscinia_svecica	Bluethroat	Song	11.9	3.54777	XC424859-180706_05 Bluethroat_S
Muscicapoidea	Muscicapidae	Luscinia_svecica	Bluethroat	Call	0.005	3.31387	XC109136-120710-010blustrupe_call
Muscicapoidea	Muscicapidae	Luscinia_svecica	Bluethroat	Call	0.005	3.4624	XC109136-120710-010blustrupe_call
Muscicapoidea	Muscicapidae	Luscinia_svecica	Bluethroat	Call	0.005	3.43297	XC109136-120710-010blustrupe_call
Muscicapoidea	Muscicapidae	Luscinia_svecica	Bluethroat	Call	0.005	3.4624	XC109136-120710-010blustrupe_call
Muscicapoidea	Muscicapidae	Luscinia_svecica	Bluethroat	Call	0.01	3.4624	XC109136-120710-010blustrupe_call
Muscicapoidea	Muscicapidae	Luscinia_svecica	Bluethroat	Call	0.017	3.52504	XC412262-luscinia svecica 2 brazo del este 21-12-2017
Muscicapoidea	Muscicapidae	Luscinia_svecica	Bluethroat	Call	0.029	3.52504	XC412262-luscinia svecica 2 brazo del este 21-12-2017
Muscicapoidea	Muscicapidae	Luscinia_svecica	Bluethroat	Call	0.023	3.47857	XC412262-luscinia svecica 2 brazo del este 21-12-2017
Muscicapoidea	Muscicapidae	Luscinia_svecica	Bluethroat	Call	0.011	3.52504	XC412262-luscinia svecica 2 brazo del este 21-12-2017
Muscicapoidea	Muscicapidae	Luscinia_svecica	Bluethroat	Call	0.017	3.5682	XC412262-luscinia svecica 2 brazo del este 21-12-2017
Muscicapoidea	Muscicapidae	Luscinia_svecica	Bluethroat	Call	0.021	3.4624	XC432194-Blåhake_04
Muscicapoidea	Muscicapidae	Luscinia_svecica	Bluethroat	Call	0.021	3.40312	XC432194-Blåhake_04
Muscicapoidea	Muscicapidae	Luscinia_svecica	Bluethroat	Call	0.032	3.4183	XC432194-Blåhake_04
Muscicapoidea	Muscicapidae	Monticola_solitarius	Blue Rock-thrush	Song	1.462	3.50243	XC267701-Monticola solitarius philippensis 150511_037,A1
Muscicapoidea	Muscicapidae	Monticola_solitarius	Blue Rock-thrush	Song	1.404	3.54777	XC267701-Monticola solitarius philippensis 150511_037,A1
Muscicapoidea	Muscicapidae	Monticola_solitarius	Blue Rock-thrush	Song	1.48	3.55751	XC285869-LS_58380 Blue Rock Thrush song AA
Muscicapoidea	Muscicapidae	Monticola_solitarius	Blue Rock-thrush	Song	0.981	3.54777	XC285869-LS_58380 Blue Rock Thrush song AA
Muscicapoidea	Muscicapidae	Monticola_solitarius	Blue Rock-thrush	Song	1.457	3.54777	XC285869-LS_58380 Blue Rock Thrush song AA
Muscicapoidea	Muscicapidae	Monticola_solitarius	Blue Rock-thrush	Song	0.952	3.54777	XC285869-LS_58380 Blue Rock Thrush song AA
Muscicapoidea	Muscicapidae	Monticola_solitarius	Blue Rock-thrush	Song	1.381	3.55751	XC285869-LS_58380 Blue Rock Thrush song AA
Muscicapoidea	Muscicapidae	Monticola_solitarius	Blue Rock-thrush	Song	12.306	3.64246	XC417711-Monticole bleu chant 4
Muscicapoidea	Muscicapidae	Monticola_solitarius	Blue Rock-thrush	Song	2.176	3.66745	XC417711-Monticole bleu chant 4
Muscicapoidea	Muscicapidae	Monticola_solitarius	Blue Rock-thrush	Call	0.154	3.52763	XC106975-MSOL07h51m02s24jul2012
Muscicapoidea	Muscicapidae	Monticola_solitarius	Blue Rock-thrush	Call	0.197	3.52763	XC106975-MSOL07h51m02s24jul2012
Muscicapoidea	Muscicapidae	Monticola_solitarius	Blue Rock-thrush	Call	0.25	3.51587	XC106975-MSOL07h51m02s24jul2012
Muscicapoidea	Muscicapidae	Monticola_solitarius	Blue Rock-thrush	Call	0.15	3.49136	XC210383-MSOL07h11m07s27jul2012 (2)
Muscicapoidea	Muscicapidae	Monticola_solitarius	Blue Rock-thrush	Call	0.179	3.46538	XC210383-MSOL07h11m07s27jul2012 (2)
Muscicapoidea	Muscicapidae	Monticola_solitarius	Blue Rock-thrush	Call	0.191	3.45332	XC210383-MSOL07h11m07s27jul2012 (2)
Muscicapoidea	Muscicapidae	Monticola_solitarius	Blue Rock-thrush	Call	0.203	3.45332	XC210383-MSOL07h11m07s27jul2012 (2)
Muscicapoidea	Muscicapidae	Monticola_solitarius	Blue Rock-thrush	Call	0.22	3.45332	XC210383-MSOL07h11m07s27jul2012 (2)
Muscicapoidea	Muscicapidae	Muscicapa_striata	Spotted Flycatcher	Song	0.224	3.86747	XC139372-KOF Grå flugsnappare sång Åvarp juni 2013 MR
Muscicapoidea	Muscicapidae	Muscicapa_striata	Spotted Flycatcher	Song	2.664	3.87099	XC139372-KOF Grå flugsnappare sång Åvarp juni 2013 MR
Muscicapoidea	Muscicapidae	Muscicapa_striata	Spotted Flycatcher	Song	0.304	3.83315	XC139372-KOF Grå flugsnappare sång Åvarp juni 2013 MR
Muscicapoidea	Muscicapidae	Muscicapa_striata	Spotted Flycatcher	Song	1.032	3.88536	XC139372-KOF Grå flugsnappare sång Åvarp juni 2013 MR
Muscicapoidea	Muscicapidae	Muscicapa_striata	Spotted Flycatcher	Song	2.248	3.86747	XC139372-KOF Grå flugsnappare sång Åvarp juni 2013 MR
Muscicapoidea	Muscicapidae	Muscicapa_striata	Spotted Flycatcher	Song	5.024	3.88024	XC401917-Spotted flycatcher male song
Muscicapoidea	Muscicapidae	Muscicapa_striata	Spotted Flycatcher	Song	11.808	3.85248	XC401917-Spotted flycatcher male song
Muscicapoidea	Muscicapidae	Muscicapa_striata	Spotted Flycatcher	Song	18.117	3.8893	XC423739-LS_30467 20180518 09 26 Grauschnäpper
Muscicapoidea	Muscicapidae	Muscicapa_striata	Spotted Flycatcher	Song	25.361	3.8893	XC423739-LS_30467 20180518 09 26 Grauschnäpper
Muscicapoidea	Muscicapidae	Muscicapa_striata	Spotted Flycatcher	Call	0.149	3.87506	XC146687-20130826_Muscicapa striata 01_migrateur_F Deroussen
Muscicapoidea	Muscicapidae	Muscicapa_striata	Spotted Flycatcher	Call	0.112	3.86923	XC146687-20130826_Muscicapa striata 01_migrateur_F Deroussen
Muscicapoidea	Muscicapidae	Muscicapa_striata	Spotted Flycatcher	Call	0.112	3.87506	XC146687-20130826_Muscicapa striata 01_migrateur_F Deroussen
Muscicapoidea	Muscicapidae	Muscicapa_striata	Spotted Flycatcher	Call	0.16	3.87506	XC146687-20130826_Muscicapa striata 01_migrateur_F Deroussen
Muscicapoidea	Muscicapidae	Muscicapa_striata	Spotted Flycatcher	Call	0.122	3.86923	XC146687-20130826_Muscicapa striata 01_migrateur_F Deroussen
Muscicapoidea	Muscicapidae	Muscicapa_striata	Spotted Flycatcher	Call	0.104	3.85914	XC382443-grauwe_vlieg_leersum1
Muscicapoidea	Muscicapidae	Muscicapa_striata	Spotted Flycatcher	Call	0.104	3.92634	XC382443-grauwe_vlieg_leersum1
Muscicapoidea	Muscicapidae	Muscicapa_striata	Spotted Flycatcher	Call	0.127	3.83822	XC382443-grauwe_vlieg_leersum1
Muscicapoidea	Muscicapidae	Muscicapa_striata	Spotted Flycatcher	Call	0.15	3.83251	XC382443-grauwe_vlieg_leersum1
Muscicapoidea	Muscicapidae	Muscicapa_striata	Spotted Flycatcher	Call	0.104	3.87448	XC382443-grauwe_vlieg_leersum1
Muscicapoidea	Muscicapidae	Muscicapa_striata	Spotted Flycatcher	Call	0.174	3.83251	XC388486-170811_0006S12_Grauwe Vliegenvanger Mookerhei 11-08-2017
Muscicapoidea	Muscicapidae	Muscicapa_striata	Spotted Flycatcher	Call	0.156	3.84323	XC388486-170811_0006S12_Grauwe Vliegenvanger Mookerhei 11-08-2017
Muscicapoidea	Muscicapidae	Muscicapa_striata	Spotted Flycatcher	Call	0.168	3.82151	XC388486-170811_0006S12_Grauwe Vliegenvanger Mookerhei 11-08-2017
Muscicapoidea	Muscicapidae	Muscicapa_striata	Spotted Flycatcher	Call	0.197	3.83822	XC388486-170811_0006S12_Grauwe Vliegenvanger Mookerhei 11-08-2017
Muscicapoidea	Muscicapidae	Muscicapa_striata	Spotted Flycatcher	Call	0.185	3.82151	XC388486-170811_0006S12_Grauwe Vliegenvanger Mookerhei 11-08-2017
Muscicapoidea	Muscicapidae	Myophonus_caeruleus	Blue Whistling-thrush	Song	9.508	3.45332	XC179947-Myophonus caeruleus Ili-Alatau national park Almaty province Kazakhstan 10 May 2014 (Arend Wassink)
Muscicapoidea	Muscicapidae	Myophonus_caeruleus	Blue Whistling-thrush	Song	16.573	3.46538	XC179947-Myophonus caeruleus Ili-Alatau national park Almaty province Kazakhstan 10 May 2014 (Arend Wassink)
Muscicapoidea	Muscicapidae	Myophonus_caeruleus	Blue Whistling-thrush	Song	5.002	3.47712	XC416892-180519 152 Blue Whistling Thrush Bonday Paro
Muscicapoidea	Muscicapidae	Myophonus_caeruleus	Blue Whistling-thrush	Song	4.49	3.44871	XC416892-180519 152 Blue Whistling Thrush Bonday Paro
Muscicapoidea	Muscicapidae	Myophonus_caeruleus	Blue Whistling-thrush	Song	3.573	3.44871	XC416892-180519 152 Blue Whistling Thrush Bonday Paro
Muscicapoidea	Muscicapidae	Myophonus_caeruleus	Blue Whistling-thrush	Song	3.674	3.53908	XC416892-180519 152 Blue Whistling Thrush Bonday Paro
Muscicapoidea	Muscicapidae	Myophonus_caeruleus	Blue Whistling-thrush	Song	8.17	3.4624	XC416892-180519 152 Blue Whistling Thrush Bonday Paro
Muscicapoidea	Muscicapidae	Myophonus_caeruleus	Blue Whistling-thrush	Song	11.92	3.40312	XC373699-Blue Whistling thrush	Used eraser
Muscicapoidea	Muscicapidae	Myophonus_caeruleus	Blue Whistling-thrush	Call	0.33	3.62531	XC352143-170105_BlueWhistling-Thrush_call_VanGhat_OC
Muscicapoidea	Muscicapidae	Myophonus_caeruleus	Blue Whistling-thrush	Call	1.311	3.65031	XC352143-170105_BlueWhistling-Thrush_call_VanGhat_OC
Muscicapoidea	Muscicapidae	Myophonus_caeruleus	Blue Whistling-thrush	Call	0.301	3.65031	XC352143-170105_BlueWhistling-Thrush_call_VanGhat_OC
Muscicapoidea	Muscicapidae	Myophonus_caeruleus	Blue Whistling-thrush	Call	0.545	3.65031	XC404127-Blue-whistling Thrush
Muscicapoidea	Muscicapidae	Myophonus_caeruleus	Blue Whistling-thrush	Call	0.592	3.64246	XC404127-Blue-whistling Thrush
Muscicapoidea	Muscicapidae	Myophonus_caeruleus	Blue Whistling-thrush	Call	0.545	3.64246	XC404127-Blue-whistling Thrush
Muscicapoidea	Muscicapidae	Myophonus_caeruleus	Blue Whistling-thrush	Call	0.608	3.63448	XC409165-Myophonus_caeruleus_flavirostris-FL Halimun Java 19Jul16 1.34apm LS110690a
Muscicapoidea	Muscicapidae	Myophonus_caeruleus	Blue Whistling-thrush	Call	0.688	3.63448	XC409165-Myophonus_caeruleus_flavirostris-FL Halimun Java 19Jul16 1.34apm LS110690a
Muscicapoidea	Muscicapidae	Myophonus_caeruleus	Blue Whistling-thrush	Call	0.688	3.63448	XC409165-Myophonus_caeruleus_flavirostris-FL Halimun Java 19Jul16 1.34apm LS110690a
Muscicapoidea	Muscicapidae	Myrmecocichla_cinnamomeiventris	Mocking Cliff-chat	Song	29.733	3.42651	XC368166-170329_MockingCliff-chat_MlondoziDam_OC
Muscicapoidea	Muscicapidae	Myrmecocichla_cinnamomeiventris	Mocking Cliff-chat	Song	4.359	3.43933	XC368166-170329_MockingCliff-chat_MlondoziDam_OC
Muscicapoidea	Muscicapidae	Myrmecocichla_cinnamomeiventris	Mocking Cliff-chat	Song	1.811	3.36549	XC368166-170329_MockingCliff-chat_MlondoziDam_OC
Muscicapoidea	Muscicapidae	Myrmecocichla_cinnamomeiventris	Mocking Cliff-chat	Song	1.811	3.36549	XC368166-170329_MockingCliff-chat_MlondoziDam_OC
Muscicapoidea	Muscicapidae	Myrmecocichla_cinnamomeiventris	Mocking Cliff-chat	Song	1.915	3.36549	XC368166-170329_MockingCliff-chat_MlondoziDam_OC
Muscicapoidea	Muscicapidae	Myrmecocichla_cinnamomeiventris	Mocking Cliff-chat	Song	13.856	3.52504	XC396325-Cliff-chat_song_Angama_30Nov2017_0600_J.Bradley
Muscicapoidea	Muscicapidae	Myrmecocichla_cinnamomeiventris	Mocking Cliff-chat	Song	11.36	3.52504	XC396325-Cliff-chat_song_Angama_30Nov2017_0600_J.Bradley
Muscicapoidea	Muscicapidae	Myrmecocichla_cinnamomeiventris	Mocking Cliff-chat	Song	9.45	3.51455	XC396325-Cliff-chat_song_Angama_30Nov2017_0600_J.Bradley
Muscicapoidea	Muscicapidae	Myrmecocichla_cinnamomeiventris	Mocking Cliff-chat	Call	0.417	3.66745	XC288580-Murchison-2015-03-10-14h49 LS115114
Muscicapoidea	Muscicapidae	Myrmecocichla_cinnamomeiventris	Mocking Cliff-chat	Call	0.539	3.5682	XC300760-LS_50843 Mocking Cliff Chat call A
Muscicapoidea	Muscicapidae	Myrmecocichla_cinnamomeiventris	Mocking Cliff-chat	Call	0.539	3.57749	XC300760-LS_50843 Mocking Cliff Chat call A
Muscicapoidea	Muscicapidae	Myrmecocichla_cinnamomeiventris	Mocking Cliff-chat	Call	0.226	3.67486	XC300760-LS_50843 Mocking Cliff Chat call A
Muscicapoidea	Muscicapidae	Myrmecocichla_cinnamomeiventris	Mocking Cliff-chat	Call	0.597	3.5682	XC300760-LS_50843 Mocking Cliff Chat call A
Muscicapoidea	Muscicapidae	Myrmecocichla_cinnamomeiventris	Mocking Cliff-chat	Call	0.58	3.55751	XC300760-LS_50843 Mocking Cliff Chat call A
Muscicapoidea	Muscicapidae	Myrmecocichla_cinnamomeiventris	Mocking Cliff-chat	Call	0.226	3.57749	XC300762-LS_50863 Mocking Cliff Chat call B
Muscicapoidea	Muscicapidae	Myrmecocichla_cinnamomeiventris	Mocking Cliff-chat	Call	0.249	3.62531	XC300762-LS_50863 Mocking Cliff Chat call B
Muscicapoidea	Muscicapidae	Myrmecocichla_cinnamomeiventris	Mocking Cliff-chat	Call	0.603	3.55751	XC300762-LS_50863 Mocking Cliff Chat call B
Muscicapoidea	Muscicapidae	Myrmecocichla_cinnamomeiventris	Mocking Cliff-chat	Call	0.226	3.5682	XC300762-LS_50863 Mocking Cliff Chat call B
Muscicapoidea	Muscicapidae	Myrmecocichla_cinnamomeiventris	Mocking Cliff-chat	Call	0.232	3.57749	XC300762-LS_50863 Mocking Cliff Chat call B
Muscicapoidea	Muscicapidae	Myrmecocichla_formicivora	Southern Anteater-chat	Song	12.213	3.42651	XC280477-LS_55893 Ant-eating Chat song A
Muscicapoidea	Muscicapidae	Myrmecocichla_formicivora	Southern Anteater-chat	Song	11.737	3.46538	XC346911-LS102178 Ant-eating Chat song A
Muscicapoidea	Muscicapidae	Myrmecocichla_formicivora	Southern Anteater-chat	Song	48.756	3.3962	XC418378-Ant-eating chat md
Muscicapoidea	Muscicapidae	Myrmecocichla_formicivora	Southern Anteater-chat	Call	0.4	3.43933	XC126091-AntEatingChat18Jan2013BenfontijnFreeStateSouthAfrika3
Muscicapoidea	Muscicapidae	Myrmecocichla_formicivora	Southern Anteater-chat	Call	0.359	3.42651	XC126091-AntEatingChat18Jan2013BenfontijnFreeStateSouthAfrika3
Muscicapoidea	Muscicapidae	Myrmecocichla_formicivora	Southern Anteater-chat	Call	0.574	3.42651	XC126091-AntEatingChat18Jan2013BenfontijnFreeStateSouthAfrika3
Muscicapoidea	Muscicapidae	Myrmecocichla_formicivora	Southern Anteater-chat	Call	0.4	3.42651	XC126091-AntEatingChat18Jan2013BenfontijnFreeStateSouthAfrika3
Muscicapoidea	Muscicapidae	Myrmecocichla_formicivora	Southern Anteater-chat	Call	0.452	3.42651	XC126091-AntEatingChat18Jan2013BenfontijnFreeStateSouthAfrika3
Muscicapoidea	Muscicapidae	Myrmecocichla_formicivora	Southern Anteater-chat	Call	0.314	3.51587	XC268474-Ant-eating chat whistle exc
Muscicapoidea	Muscicapidae	Myrmecocichla_formicivora	Southern Anteater-chat	Call	0.314	3.51587	XC268474-Ant-eating chat whistle exc
Muscicapoidea	Muscicapidae	Myrmecocichla_formicivora	Southern Anteater-chat	Call	0.346	3.52763	XC268474-Ant-eating chat whistle exc
Muscicapoidea	Muscicapidae	Myrmecocichla_formicivora	Southern Anteater-chat	Call	0.336	3.52763	XC268474-Ant-eating chat whistle exc
Muscicapoidea	Muscicapidae	Myrmecocichla_formicivora	Southern Anteater-chat	Call	0.346	3.52763	XC268474-Ant-eating chat whistle exc
Muscicapoidea	Muscicapidae	Myrmecocichla_formicivora	Southern Anteater-chat	Call	0.202	3.55145	XC307170-Chat Anteating C_Ezemvelo_151214_39_A
Muscicapoidea	Muscicapidae	Myrmecocichla_formicivora	Southern Anteater-chat	Call	0.213	3.55145	XC307170-Chat Anteating C_Ezemvelo_151214_39_A
Muscicapoidea	Muscicapidae	Myrmecocichla_formicivora	Southern Anteater-chat	Call	0.213	3.55145	XC307170-Chat Anteating C_Ezemvelo_151214_39_A
Muscicapoidea	Muscicapidae	Niltava_sundara	Rufous-bellied Niltava	Song	1.004	3.86451	XC20233HI-0593-Rufous-bellied-Niltava-X
Muscicapoidea	Muscicapidae	Niltava_sundara	Rufous-bellied Niltava	Song	0.766	3.87448	XC20233HI-0593-Rufous-bellied-Niltava-X
Muscicapoidea	Muscicapidae	Niltava_sundara	Rufous-bellied Niltava	Song	1.288	3.86923	XC20233HI-0593-Rufous-bellied-Niltava-X
Muscicapoidea	Muscicapidae	Niltava_sundara	Rufous-bellied Niltava	Song	1.189	3.85794	XC65077Rufous-belliedNiltava2_FansipanVN_Edwards
Muscicapoidea	Muscicapidae	Niltava_sundara	Rufous-bellied Niltava	Song	0.992	3.85248	XC65077Rufous-belliedNiltava2_FansipanVN_Edwards
Muscicapoidea	Muscicapidae	Niltava_sundara	Rufous-bellied Niltava	Song	1.898	3.55145	XC65077Rufous-belliedNiltava2_FansipanVN_Edwards
Muscicapoidea	Muscicapidae	Niltava_sundara	Rufous-bellied Niltava	Call	0.288	3.88024	XC433559-Rufous-bellied Niltava 02 (FemaleSeenCalling) - 03Jun18 - Pemayangtse - 0512
Muscicapoidea	Muscicapidae	Niltava_sundara	Rufous-bellied Niltava	Call	0.314	3.88024	XC433559-Rufous-bellied Niltava 02 (FemaleSeenCalling) - 03Jun18 - Pemayangtse - 0512
Muscicapoidea	Muscicapidae	Niltava_sundara	Rufous-bellied Niltava	Call	0.304	3.88536	XC433559-Rufous-bellied Niltava 02 (FemaleSeenCalling) - 03Jun18 - Pemayangtse - 0512
Muscicapoidea	Muscicapidae	Niltava_sundara	Rufous-bellied Niltava	Call	0.341	3.88536	XC433559-Rufous-bellied Niltava 02 (FemaleSeenCalling) - 03Jun18 - Pemayangtse - 0512
Muscicapoidea	Muscicapidae	Niltava_sundara	Rufous-bellied Niltava	Call	0.304	3.88536	XC433559-Rufous-bellied Niltava 02 (FemaleSeenCalling) - 03Jun18 - Pemayangtse - 0512
Muscicapoidea	Muscicapidae	Oenanthe_bifasciata	Buff-streaked Chat	Song	5.54	3.54777	XC190614-2014-08-09 03_13 buff s chat
Muscicapoidea	Muscicapidae	Oenanthe_bifasciata	Buff-streaked Chat	Song	2.455	3.60638	XC279944-LS_56145 Buff-streaked Chat song B
Muscicapoidea	Muscicapidae	Oenanthe_bifasciata	Buff-streaked Chat	Song	4.96	3.40312	XC399269-Buff-streaked Chat, Clarens Conservancy
Muscicapoidea	Muscicapidae	Oenanthe_bifasciata	Buff-streaked Chat	Song	5.189	3.40312	XC399269-Buff-streaked Chat, Clarens Conservancy
Muscicapoidea	Muscicapidae	Oenanthe_bifasciata	Buff-streaked Chat	Song	2.853	3.64345	XC399269-Buff-streaked Chat, Clarens Conservancy
Muscicapoidea	Muscicapidae	Oenanthe_bifasciata	Buff-streaked Chat	Call	0.023	3.57749	XC190614-2014-08-09 03_13 buff s chat
Muscicapoidea	Muscicapidae	Oenanthe_bifasciata	Buff-streaked Chat	Call	0.029	3.55751	XC190614-2014-08-09 03_13 buff s chat
Muscicapoidea	Muscicapidae	Oenanthe_oenanthe	Northern Wheatear	Song	13.231	3.63448	XC406206-Stenskvätta-sång-Nome Alaska-(2017-06-07 07.36)-[2.48]-LS141048
Muscicapoidea	Muscicapidae	Oenanthe_oenanthe	Northern Wheatear	Song	2.186	3.63448	XC406206-Stenskvätta-sång-Nome Alaska-(2017-06-07 07.36)-[2.48]-LS141048
Muscicapoidea	Muscicapidae	Oenanthe_oenanthe	Northern Wheatear	Song	2.485	3.63448	XC406206-Stenskvätta-sång-Nome Alaska-(2017-06-07 07.36)-[2.48]-LS141048
Muscicapoidea	Muscicapidae	Oenanthe_oenanthe	Northern Wheatear	Song	2.981	3.64345	XC406206-Stenskvätta-sång-Nome Alaska-(2017-06-07 07.36)-[2.48]-LS141048
Muscicapoidea	Muscicapidae	Oenanthe_oenanthe	Northern Wheatear	Song	14.426	3.62428	XC406206-Stenskvätta-sång-Nome Alaska-(2017-06-07 07.36)-[2.48]-LS141048
Muscicapoidea	Muscicapidae	Oenanthe_oenanthe	Northern Wheatear	Song	2.202	3.53908	XC414395-Oenanthe_oenanthe_libanotica-FL male (v pale) song Barig Mt 2800m 31May17 12.14pm LS111927a
Muscicapoidea	Muscicapidae	Oenanthe_oenanthe	Northern Wheatear	Song	2.4	3.57403	XC414395-Oenanthe_oenanthe_libanotica-FL male (v pale) song Barig Mt 2800m 31May17 12.14pm LS111927a
Muscicapoidea	Muscicapidae	Oenanthe_oenanthe	Northern Wheatear	Song	0.826	3.55145	XC414395-Oenanthe_oenanthe_libanotica-FL male (v pale) song Barig Mt 2800m 31May17 12.14pm LS111927a
Muscicapoidea	Muscicapidae	Oenanthe_oenanthe	Northern Wheatear	Song	1.317	3.53908	XC422438-Traquet motteux
Muscicapoidea	Muscicapidae	Oenanthe_oenanthe	Northern Wheatear	Song	1.21	3.58433	XC422438-Traquet motteux
Muscicapoidea	Muscicapidae	Oenanthe_oenanthe	Northern Wheatear	Song	1.232	3.55145	XC422438-Traquet motteux
Muscicapoidea	Muscicapidae	Oenanthe_oenanthe	Northern Wheatear	Song	1.573	3.58433	XC422438-Traquet motteux
Muscicapoidea	Muscicapidae	Oenanthe_oenanthe	Northern Wheatear	Song	1.445	3.57403	XC422438-Traquet motteux
Muscicapoidea	Muscicapidae	Oenanthe_oenanthe	Northern Wheatear	Call	0.267	3.52504	XC145078-Tapuit_20130506_06_roepenzang
Muscicapoidea	Muscicapidae	Oenanthe_oenanthe	Northern Wheatear	Call	0.034	3.6981	XC254089-culbianco01
Muscicapoidea	Muscicapidae	Oenanthe_oenanthe	Northern Wheatear	Call	0.034	3.70586	XC254089-culbianco01
Muscicapoidea	Muscicapidae	Oenanthe_oenanthe	Northern Wheatear	Call	0.029	3.6981	XC254089-culbianco01
Muscicapoidea	Muscicapidae	Phoenicurus_phoenicurus	Common Redstart	Song	1.989	3.51587	XC423315-ZOOM0006_Tr1_01_rodstjart_bra
Muscicapoidea	Muscicapidae	Phoenicurus_phoenicurus	Common Redstart	Song	1.61	3.59439	XC423315-ZOOM0006_Tr1_01_rodstjart_bra
Muscicapoidea	Muscicapidae	Phoenicurus_phoenicurus	Common Redstart	Song	1.738	3.50243	XC423315-ZOOM0006_Tr1_01_rodstjart_bra
Muscicapoidea	Muscicapidae	Phoenicurus_phoenicurus	Common Redstart	Song	1.829	3.58433	XC423315-ZOOM0006_Tr1_01_rodstjart_bra
Muscicapoidea	Muscicapidae	Phoenicurus_phoenicurus	Common Redstart	Song	2.352	3.59439	XC423315-ZOOM0006_Tr1_01_rodstjart_bra
Muscicapoidea	Muscicapidae	Phoenicurus_phoenicurus	Common Redstart	Song	2.304	3.58771	XC423756-LS_30379 20180415 Oberrotweil Gartenrotschwanz
Muscicapoidea	Muscicapidae	Phoenicurus_phoenicurus	Common Redstart	Song	1.689	3.57749	XC423756-LS_30379 20180415 Oberrotweil Gartenrotschwanz
Muscicapoidea	Muscicapidae	Phoenicurus_phoenicurus	Common Redstart	Song	3.041	3.50243	XC423756-LS_30379 20180415 Oberrotweil Gartenrotschwanz
Muscicapoidea	Muscicapidae	Phoenicurus_phoenicurus	Common Redstart	Song	1.729	3.51455	XC423756-LS_30379 20180415 Oberrotweil Gartenrotschwanz
Muscicapoidea	Muscicapidae	Phoenicurus_phoenicurus	Common Redstart	Song	1.805	3.55751	XC423756-LS_30379 20180415 Oberrotweil Gartenrotschwanz
Muscicapoidea	Muscicapidae	Phoenicurus_phoenicurus	Common Redstart	Song	2.089	3.63347	XC428237-180421_10_Phoenicurus_phoenicurus
Muscicapoidea	Muscicapidae	Phoenicurus_phoenicurus	Common Redstart	Song	1.956	3.63347	XC428237-180421_10_Phoenicurus_phoenicurus
Muscicapoidea	Muscicapidae	Phoenicurus_phoenicurus	Common Redstart	Song	1.648	3.64246	XC428237-180421_10_Phoenicurus_phoenicurus
Muscicapoidea	Muscicapidae	Phoenicurus_phoenicurus	Common Redstart	Song	1.555	3.63347	XC428237-180421_10_Phoenicurus_phoenicurus
Muscicapoidea	Muscicapidae	Phoenicurus_phoenicurus	Common Redstart	Song	1.689	3.64246	XC428237-180421_10_Phoenicurus_phoenicurus
Muscicapoidea	Muscicapidae	Phoenicurus_phoenicurus	Common Redstart	Call	0.058	3.66181	XC278370-Common Redstart2014-12-17-1
Muscicapoidea	Muscicapidae	Phoenicurus_phoenicurus	Common Redstart	Call	0.01	3.53908	XC278370-Common Redstart2014-12-17-1
Muscicapoidea	Muscicapidae	Phoenicurus_phoenicurus	Common Redstart	Call	0.01	3.55145	XC278370-Common Redstart2014-12-17-1
Muscicapoidea	Muscicapidae	Phoenicurus_phoenicurus	Common Redstart	Call	0.029	3.7796	XC360425-CommonRedstart_Lompoul_170311_2103_edited
Muscicapoidea	Muscicapidae	Phoenicurus_phoenicurus	Common Redstart	Call	0.029	3.76118	XC360425-CommonRedstart_Lompoul_170311_2103_edited
Muscicapoidea	Muscicapidae	Phoenicurus_phoenicurus	Common Redstart	Call	0.017	3.71265	XC389755-CommonRedstart_Somoone_171010_2423_edited
Muscicapoidea	Muscicapidae	Phoenicurus_phoenicurus	Common Redstart	Call	0.011	3.72016	XC389755-CommonRedstart_Somoone_171010_2423_edited
Muscicapoidea	Muscicapidae	Phoenicurus_phoenicurus	Common Redstart	Call	0.017	3.77379	XC389755-CommonRedstart_Somoone_171010_2423_edited
Muscicapoidea	Muscicapidae	Phoenicurus_phoenicurus	Common Redstart	Call	0.017	3.72016	XC389755-CommonRedstart_Somoone_171010_2423_edited
Muscicapoidea	Muscicapidae	Pinarornis_plumosus	Boulder Chat	Song	3.61	3.62531	XC129347-Boulder Chat 2	No call recordings
Muscicapoidea	Muscicapidae	Pinarornis_plumosus	Boulder Chat	Song	14.158	3.52504	XC129347-Boulder Chat 2	No call recordings, used eraser
Muscicapoidea	Muscicapidae	Pinarornis_plumosus	Boulder Chat	Song	4.138	3.67486	XC204286-boulderchat	No call recordings
Muscicapoidea	Muscicapidae	Pinarornis_plumosus	Boulder Chat	Song	4.847	3.66745	XC204286-boulderchat	No call recordings
Muscicapoidea	Muscicapidae	Pinarornis_plumosus	Boulder Chat	Song	19.05	3.58433	XC298686-Pinarornis_plumosus-FL response song Dzalanyama ridge 27Nov15 8.25am LS118422a	No call recordings
Muscicapoidea	Muscicapidae	Pinarornis_plumosus	Boulder Chat	Song	11.285	3.58433	XC298686-Pinarornis_plumosus-FL response song Dzalanyama ridge 27Nov15 8.25am LS118422a	No call recordings
Muscicapoidea	Muscicapidae	Pogonocichla_stellata	White-starred Robin	Song	4.109	3.45332	XC370657-White-starred Robin
Muscicapoidea	Muscicapidae	Pogonocichla_stellata	White-starred Robin	Song	5.665	3.43933	XC370657-White-starred Robin
Muscicapoidea	Muscicapidae	Pogonocichla_stellata	White-starred Robin	Song	1.695	3.43933	XC370657-White-starred Robin
Muscicapoidea	Muscicapidae	Pogonocichla_stellata	White-starred Robin	Song	4.138	3.45332	XC370657-White-starred Robin
Muscicapoidea	Muscicapidae	Pogonocichla_stellata	White-starred Robin	Song	9.769	3.43933	XC377155-White-starred robin
Muscicapoidea	Muscicapidae	Pogonocichla_stellata	White-starred Robin	Song	1.288	3.42651	XC377155-White-starred robin
Muscicapoidea	Muscicapidae	Pogonocichla_stellata	White-starred Robin	Song	2.96	3.42651	XC377155-White-starred robin
Muscicapoidea	Muscicapidae	Pogonocichla_stellata	White-starred Robin	Call	0.551	3.47857	XC116026-White-starred Robin (Luwala-2011-10-30-07h19) LS110353
Muscicapoidea	Muscicapidae	Pogonocichla_stellata	White-starred Robin	Call	1.311	3.50243	XC116026-White-starred Robin (Luwala-2011-10-30-07h19) LS110353
Muscicapoidea	Muscicapidae	Pogonocichla_stellata	White-starred Robin	Call	0.441	3.49136	XC116026-White-starred Robin (Luwala-2011-10-30-07h19) LS110353
Muscicapoidea	Muscicapidae	Pogonocichla_stellata	White-starred Robin	Call	0.696	3.45332	XC116026-White-starred Robin (Luwala-2011-10-30-07h19) LS110353
Muscicapoidea	Muscicapidae	Pogonocichla_stellata	White-starred Robin	Call	0.574	3.47857	XC116026-White-starred Robin (Luwala-2011-10-30-07h19) LS110353
Muscicapoidea	Muscicapidae	Rhinomyias_albigularis	White-throated Jungle-flycatcher	Song	2.176	3.67943	XC69384-Rhinomyias_albigularis_Negros-16May10-FRL_PH_R09.0167_0-100_S	No call recordings
Muscicapoidea	Muscicapidae	Rhinomyias_albigularis	White-throated Jungle-flycatcher	Song	1.898	3.81023	XC69384-Rhinomyias_albigularis_Negros-16May10-FRL_PH_R09.0167_0-100_S	No call recordings
Muscicapoidea	Muscicapidae	Rhinomyias_albigularis	White-throated Jungle-flycatcher	Song	2.528	3.74273	XC69384-Rhinomyias_albigularis_Negros-16May10-FRL_PH_R09.0167_0-100_S	No call recordings
Muscicapoidea	Muscicapidae	Rhinomyias_albigularis	White-throated Jungle-flycatcher	Song	2.256	3.74273	XC69384-Rhinomyias_albigularis_Negros-16May10-FRL_PH_R09.0167_0-100_S	No call recordings
Muscicapoidea	Muscicapidae	Rhinomyias_albigularis	White-throated Jungle-flycatcher	Song	2.234	3.83506	XC69384-Rhinomyias_albigularis_Negros-16May10-FRL_PH_R09.0167_0-100_S	No call recordings
Muscicapoidea	Muscicapidae	Rhinomyias_albigularis	White-throated Jungle-flycatcher	Song	3.189	3.77815	XC69387-Rhinomyias_albigularis_Negros-30Apr10-FRL_PH_R09.0153_0-62_S	No call recordings
Muscicapoidea	Muscicapidae	Rhinomyias_albigularis	White-throated Jungle-flycatcher	Song	1.632	3.62428	XC69387-Rhinomyias_albigularis_Negros-30Apr10-FRL_PH_R09.0153_0-62_S	No call recordings
Muscicapoidea	Muscicapidae	Rhinomyias_albigularis	White-throated Jungle-flycatcher	Song	2.144	3.8169	XC69387-Rhinomyias_albigularis_Negros-30Apr10-FRL_PH_R09.0153_0-62_S	No call recordings
Muscicapoidea	Muscicapidae	Rhinomyias_albigularis	White-throated Jungle-flycatcher	Song	2.405	3.75664	XC69387-Rhinomyias_albigularis_Negros-30Apr10-FRL_PH_R09.0153_0-62_S	No call recordings
Muscicapoidea	Muscicapidae	Saxicola_rubetra	Whinchat	Song	1.607	3.51455	XC370691-Buskskvätta
Muscicapoidea	Muscicapidae	Saxicola_rubetra	Whinchat	Song	1.364	3.78604	XC370691-Buskskvätta
Muscicapoidea	Muscicapidae	Saxicola_rubetra	Whinchat	Song	0.934	3.47857	XC370691-Buskskvätta
Muscicapoidea	Muscicapidae	Saxicola_rubetra	Whinchat	Song	1.584	3.52504	XC370691-Buskskvätta
Muscicapoidea	Muscicapidae	Saxicola_rubetra	Whinchat	Song	1.457	3.63347	XC370691-Buskskvätta
Muscicapoidea	Muscicapidae	Saxicola_rubetra	Whinchat	Song	0.888	3.51455	XC375850-Stiaccino song_1430
Muscicapoidea	Muscicapidae	Saxicola_rubetra	Whinchat	Song	1.039	3.46538	XC375850-Stiaccino song_1430
Muscicapoidea	Muscicapidae	Saxicola_rubetra	Whinchat	Song	1.439	3.45332	XC375850-Stiaccino song_1430
Muscicapoidea	Muscicapidae	Saxicola_rubetra	Whinchat	Song	1.021	3.5977	XC375850-Stiaccino song_1430
Muscicapoidea	Muscicapidae	Saxicola_rubetra	Whinchat	Song	1.126	3.55751	XC375850-Stiaccino song_1430
Muscicapoidea	Muscicapidae	Saxicola_rubetra	Whinchat	Song	2.443	3.51455	XC415104-braunkehl0551
Muscicapoidea	Muscicapidae	Saxicola_rubetra	Whinchat	Song	1.155	3.50243	XC415104-braunkehl0551
Muscicapoidea	Muscicapidae	Saxicola_rubetra	Whinchat	Song	2.014	3.51455	XC415104-braunkehl0551
Muscicapoidea	Muscicapidae	Saxicola_rubetra	Whinchat	Song	1.52	3.50243	XC415104-braunkehl0551
Muscicapoidea	Muscicapidae	Saxicola_rubetra	Whinchat	Song	1.178	3.50243	XC415104-braunkehl0551
Muscicapoidea	Muscicapidae	Saxicola_rubetra	Whinchat	Call	0.069	3.44871	XC395049-Paapje_LumandaEst_170602_2245
Muscicapoidea	Muscicapidae	Saxicola_rubetra	Whinchat	Call	0.08	3.44871	XC395049-Paapje_LumandaEst_170602_2245
Muscicapoidea	Muscicapidae	Saxicola_rubetra	Whinchat	Call	0.074	3.43297	XC395049-Paapje_LumandaEst_170602_2245
Muscicapoidea	Muscicapidae	Saxicola_rubetra	Whinchat	Call	0.053	3.43297	XC395049-Paapje_LumandaEst_170602_2245
Muscicapoidea	Muscicapidae	Saxicola_rubetra	Whinchat	Call	0.085	3.4624	XC395049-Paapje_LumandaEst_170602_2245
Muscicapoidea	Muscicapidae	Saxicola_rubetra	Whinchat	Call	0.064	3.43297	XC397601-Paapje_LumandaEst_170623_1305
Muscicapoidea	Muscicapidae	Saxicola_rubetra	Whinchat	Call	0.058	3.44871	XC397601-Paapje_LumandaEst_170623_1305
Muscicapoidea	Muscicapidae	Saxicola_rubetra	Whinchat	Call	0.048	3.4624	XC397601-Paapje_LumandaEst_170623_1305
Muscicapoidea	Muscicapidae	Saxicoloides_fulicatus	Indian Robin	Song	0.928	3.74115	XC311204-LS_51486 Indian Black Robin song A
Muscicapoidea	Muscicapidae	Saxicoloides_fulicatus	Indian Robin	Song	0.969	3.72754	XC311204-LS_51486 Indian Black Robin song A
Muscicapoidea	Muscicapidae	Saxicoloides_fulicatus	Indian Robin	Song	0.864	3.74115	XC311204-LS_51486 Indian Black Robin song A
Muscicapoidea	Muscicapidae	Saxicoloides_fulicatus	Indian Robin	Song	0.922	3.72754	XC311204-LS_51486 Indian Black Robin song A
Muscicapoidea	Muscicapidae	Saxicoloides_fulicatus	Indian Robin	Song	0.957	3.72016	XC311204-LS_51486 Indian Black Robin song A
Muscicapoidea	Muscicapidae	Saxicoloides_fulicatus	Indian Robin	Song	0.702	3.58771	XC311206-LS_51606 Indian Black Robin song A
Muscicapoidea	Muscicapidae	Saxicoloides_fulicatus	Indian Robin	Song	0.824	3.63347	XC311206-LS_51606 Indian Black Robin song A
Muscicapoidea	Muscicapidae	Saxicoloides_fulicatus	Indian Robin	Song	0.737	3.63347	XC311206-LS_51606 Indian Black Robin song A
Muscicapoidea	Muscicapidae	Saxicoloides_fulicatus	Indian Robin	Song	1.346	3.63347	XC311206-LS_51606 Indian Black Robin song A
Muscicapoidea	Muscicapidae	Saxicoloides_fulicatus	Indian Robin	Song	0.801	3.62531	XC311206-LS_51606 Indian Black Robin song A
Muscicapoidea	Muscicapidae	Saxicoloides_fulicatus	Indian Robin	Song	1.137	3.63347	XC369108-LS105134 Indian Robin song A
Muscicapoidea	Muscicapidae	Saxicoloides_fulicatus	Indian Robin	Song	0.992	3.63347	XC369108-LS105134 Indian Robin song A
Muscicapoidea	Muscicapidae	Saxicoloides_fulicatus	Indian Robin	Song	0.719	3.63347	XC369108-LS105134 Indian Robin song A
Muscicapoidea	Muscicapidae	Saxicoloides_fulicatus	Indian Robin	Song	0.888	3.63347	XC369108-LS105134 Indian Robin song A
Muscicapoidea	Muscicapidae	Saxicoloides_fulicatus	Indian Robin	Song	0.684	3.61595	XC369108-LS105134 Indian Robin song A
Muscicapoidea	Muscicapidae	Saxicoloides_fulicatus	Indian Robin	Call	0.325	3.64246	XC190876-Indian Robin_Female
Muscicapoidea	Muscicapidae	Saxicoloides_fulicatus	Indian Robin	Call	0.33	3.64246	XC190876-Indian Robin_Female
Muscicapoidea	Muscicapidae	Saxicoloides_fulicatus	Indian Robin	Call	0.394	3.63347	XC190876-Indian Robin_Female
Muscicapoidea	Muscicapidae	Saxicoloides_fulicatus	Indian Robin	Call	0.458	3.62531	XC190876-Indian Robin_Female
Muscicapoidea	Muscicapidae	Saxicoloides_fulicatus	Indian Robin	Call	0.429	3.63347	XC190876-Indian Robin_Female
Muscicapoidea	Muscicapidae	Sheppardia_sharpei	Sharpe's Akalat	Song	1.728	3.51587	XC364754-Sheppardia_sharpei_nom-FL response song Manyenjere, Zambia 1Dec16 10.11am LS118668a	No call recordings
Muscicapoidea	Muscicapidae	Sheppardia_sharpei	Sharpe's Akalat	Song	1.28	3.51587	XC364754-Sheppardia_sharpei_nom-FL response song Manyenjere, Zambia 1Dec16 10.11am LS118668a	No call recordings
Muscicapoidea	Muscicapidae	Sheppardia_sharpei	Sharpe's Akalat	Song	1.189	3.51587	XC364754-Sheppardia_sharpei_nom-FL response song Manyenjere, Zambia 1Dec16 10.11am LS118668a	No call recordings
Muscicapoidea	Muscicapidae	Sheppardia_sharpei	Sharpe's Akalat	Song	1.509	3.51587	XC364754-Sheppardia_sharpei_nom-FL response song Manyenjere, Zambia 1Dec16 10.11am LS118668a	No call recordings
Muscicapoidea	Muscicapidae	Sheppardia_sharpei	Sharpe's Akalat	Song	1.194	3.52763	XC364754-Sheppardia_sharpei_nom-FL response song Manyenjere, Zambia 1Dec16 10.11am LS118668a	No call recordings
Muscicapoidea	Muscicapidae	Sheppardia_sharpei	Sharpe's Akalat	Song	1.259	3.49136	XC398236-LS107339 Sharpe Akalat song A	No call recordings
Muscicapoidea	Muscicapidae	Sheppardia_sharpei	Sharpe's Akalat	Song	1.393	3.50243	XC398236-LS107339 Sharpe Akalat song A	No call recordings
Muscicapoidea	Muscicapidae	Sheppardia_sharpei	Sharpe's Akalat	Song	1.282	3.49136	XC398236-LS107339 Sharpe Akalat song A	No call recordings
Muscicapoidea	Muscicapidae	Sheppardia_sharpei	Sharpe's Akalat	Song	1.503	3.49136	XC398236-LS107339 Sharpe Akalat song A	No call recordings
Muscicapoidea	Muscicapidae	Sheppardia_sharpei	Sharpe's Akalat	Song	1.364	3.49136	XC398236-LS107339 Sharpe Akalat song A	No call recordings
Muscicapoidea	Muscicapidae	Sheppardia_sharpei	Sharpe's Akalat	Song	1.294	3.51455	XC398237-LS107339 Sharpe Akalat song B	No call recordings
Muscicapoidea	Muscicapidae	Sheppardia_sharpei	Sharpe's Akalat	Song	1.399	3.50243	XC398237-LS107339 Sharpe Akalat song B	No call recordings
Muscicapoidea	Muscicapidae	Sheppardia_sharpei	Sharpe's Akalat	Song	1.451	3.50243	XC398237-LS107339 Sharpe Akalat song B	No call recordings
Muscicapoidea	Muscicapidae	Sheppardia_sharpei	Sharpe's Akalat	Song	1.497	3.51455	XC398237-LS107339 Sharpe Akalat song B	No call recordings
Muscicapoidea	Muscicapidae	Sheppardia_sharpei	Sharpe's Akalat	Song	1.329	3.51455	XC398237-LS107339 Sharpe Akalat song B	No call recordings
Muscicapoidea	Muscicapidae	Stiphrornis_erythrothorax	Orange-breasted Forest-robin	Song	6.664	3.51455	XC289464-Budongo-2015-03-13-07h10 LS115193	No call recordings
Muscicapoidea	Muscicapidae	Stiphrornis_erythrothorax	Orange-breasted Forest-robin	Song	7.441	3.5977	XC289464-Budongo-2015-03-13-07h10 LS115193	No call recordings
Muscicapoidea	Muscicapidae	Stiphrornis_erythrothorax	Orange-breasted Forest-robin	Song	5.088	3.53908	XC351932-Forest Robin (song, Ghana, Ankasa, apr2016, 1)	No call recordings
Muscicapoidea	Muscicapidae	Stiphrornis_erythrothorax	Orange-breasted Forest-robin	Song	2.906	3.53908	XC351932-Forest Robin (song, Ghana, Ankasa, apr2016, 1)	No call recordings
Muscicapoidea	Muscicapidae	Stiphrornis_erythrothorax	Orange-breasted Forest-robin	Song	3.152	3.55145	XC351932-Forest Robin (song, Ghana, Ankasa, apr2016, 1)	No call recordings
Muscicapoidea	Muscicapidae	Stiphrornis_erythrothorax	Orange-breasted Forest-robin	Song	1.109	3.52763	XC351932-Forest Robin (song, Ghana, Ankasa, apr2016, 1)	No call recordings
Muscicapoidea	Muscicapidae	Stiphrornis_erythrothorax	Orange-breasted Forest-robin	Song	1.404	3.53656	XC400430-Forest Robin-sång-Ankasa NP-(2017-11-08 07.57)-LS142595	No call recordings
Muscicapoidea	Muscicapidae	Stiphrornis_erythrothorax	Orange-breasted Forest-robin	Song	1.323	3.53656	XC400430-Forest Robin-sång-Ankasa NP-(2017-11-08 07.57)-LS142595	No call recordings
Muscicapoidea	Muscicapidae	Stiphrornis_erythrothorax	Orange-breasted Forest-robin	Song	1.468	3.53656	XC400430-Forest Robin-sång-Ankasa NP-(2017-11-08 07.57)-LS142595	No call recordings, used eraser
Muscicapoidea	Muscicapidae	Stiphrornis_erythrothorax	Orange-breasted Forest-robin	Song	2.351	3.52504	XC400430-Forest Robin-sång-Ankasa NP-(2017-11-08 07.57)-LS142595	No call recordings, used eraser
Muscicapoidea	Muscicapidae	Stiphrornis_erythrothorax	Orange-breasted Forest-robin	Song	1.323	3.54777	XC400430-Forest Robin-sång-Ankasa NP-(2017-11-08 07.57)-LS142595	No call recordings, used eraser
Muscicapoidea	Muscicapidae	Swynnertonia_swynnertoni	Swynnerton's Robin	Song	1.213	3.5682	XC26110-Swynnertonia swynnertonisong	No call recordings
Muscicapoidea	Muscicapidae	Swynnertonia_swynnertoni	Swynnerton's Robin	Song	1.242	3.5682	XC26110-Swynnertonia swynnertonisong	No call recordings
Muscicapoidea	Muscicapidae	Swynnertonia_swynnertoni	Swynnerton's Robin	Song	1.219	3.5682	XC26110-Swynnertonia swynnertonisong	No call recordings
Muscicapoidea	Muscicapidae	Swynnertonia_swynnertoni	Swynnerton's Robin	Song	1.131	3.5682	XC26110-Swynnertonia swynnertonisong	No call recordings
Muscicapoidea	Muscicapidae	Swynnertonia_swynnertoni	Swynnerton's Robin	Song	1.271	3.5682	XC26110-Swynnertonia swynnertonisong	No call recordings
Muscicapoidea	Muscicapidae	Swynnertonia_swynnertoni	Swynnerton's Robin	Song	1.594	3.56229	XC127547-Swynnerton_song_long_series_July-31-1991-altitude-1520m-side-A	No call recordings
Muscicapoidea	Muscicapidae	Swynnertonia_swynnertoni	Swynnerton's Robin	Song	1.306	3.56229	XC127547-Swynnerton_song_long_series_July-31-1991-altitude-1520m-side-A	No call recordings
Muscicapoidea	Muscicapidae	Swynnertonia_swynnertoni	Swynnerton's Robin	Song	1.45	3.56229	XC127547-Swynnerton_song_long_series_July-31-1991-altitude-1520m-side-A	No call recordings
Muscicapoidea	Muscicapidae	Swynnertonia_swynnertoni	Swynnerton's Robin	Song	1.669	3.57403	XC127547-Swynnerton_song_long_series_July-31-1991-altitude-1520m-side-A	No call recordings
Muscicapoidea	Muscicapidae	Swynnertonia_swynnertoni	Swynnerton's Robin	Song	1.52	3.56229	XC127547-Swynnerton_song_long_series_July-31-1991-altitude-1520m-side-A	No call recordings
Muscicapoidea	Muscicapidae	Swynnertonia_swynnertoni	Swynnerton's Robin	Song	0.88	3.58433	XC429714-Swynnertonia_swynnertoni_rodgersi-FL response UswunUngaScarpNatForRes 1,600m 4Oct17 10.23am LS112746a	No call recordings
Muscicapoidea	Muscicapidae	Swynnertonia_swynnertoni	Swynnerton's Robin	Song	0.864	3.57403	XC429714-Swynnertonia_swynnertoni_rodgersi-FL response UswunUngaScarpNatForRes 1,600m 4Oct17 10.23am LS112746a	No call recordings
Muscicapoidea	Muscicapidae	Swynnertonia_swynnertoni	Swynnerton's Robin	Song	1.194	3.57403	XC429714-Swynnertonia_swynnertoni_rodgersi-FL response UswunUngaScarpNatForRes 1,600m 4Oct17 10.23am LS112746a	No call recordings
Muscicapoidea	Muscicapidae	Tarsiger_cyanurus	Orange-flanked Bush-robin	Song	1.434	3.50243	XC401776-Tarsiger cyanurus song Karasjok, Norway
Muscicapoidea	Muscicapidae	Tarsiger_cyanurus	Orange-flanked Bush-robin	Song	1.632	3.48996	XC401776-Tarsiger cyanurus song Karasjok, Norway
Muscicapoidea	Muscicapidae	Tarsiger_cyanurus	Orange-flanked Bush-robin	Song	1.44	3.51587	XC401776-Tarsiger cyanurus song Karasjok, Norway
Muscicapoidea	Muscicapidae	Tarsiger_cyanurus	Orange-flanked Bush-robin	Song	1.594	3.50243	XC401776-Tarsiger cyanurus song Karasjok, Norway
Muscicapoidea	Muscicapidae	Tarsiger_cyanurus	Orange-flanked Bush-robin	Song	1.301	3.50243	XC401776-Tarsiger cyanurus song Karasjok, Norway
Muscicapoidea	Muscicapidae	Tarsiger_cyanurus	Orange-flanked Bush-robin	Song	1.296	3.53908	XC420662-Blåstjärt_Ural 01
Muscicapoidea	Muscicapidae	Tarsiger_cyanurus	Orange-flanked Bush-robin	Song	1.354	3.53908	XC420662-Blåstjärt_Ural 01
Muscicapoidea	Muscicapidae	Tarsiger_cyanurus	Orange-flanked Bush-robin	Song	1.269	3.53908	XC420662-Blåstjärt_Ural 01
Muscicapoidea	Muscicapidae	Tarsiger_cyanurus	Orange-flanked Bush-robin	Song	1.36	3.52763	XC420662-Blåstjärt_Ural 01
Muscicapoidea	Muscicapidae	Tarsiger_cyanurus	Orange-flanked Bush-robin	Song	1.418	3.52763	XC420662-Blåstjärt_Ural 01
Muscicapoidea	Muscicapidae	Tarsiger_cyanurus	Orange-flanked Bush-robin	Song	1.408	3.55145	XC420682-Blåstjärt_Ural 03
Muscicapoidea	Muscicapidae	Tarsiger_cyanurus	Orange-flanked Bush-robin	Song	1.354	3.56229	XC420682-Blåstjärt_Ural 03
Muscicapoidea	Muscicapidae	Tarsiger_cyanurus	Orange-flanked Bush-robin	Song	1.408	3.56229	XC420682-Blåstjärt_Ural 03
Muscicapoidea	Muscicapidae	Tarsiger_cyanurus	Orange-flanked Bush-robin	Song	1.216	3.56229	XC420682-Blåstjärt_Ural 03
Muscicapoidea	Muscicapidae	Tarsiger_cyanurus	Orange-flanked Bush-robin	Song	1.466	3.56229	XC420682-Blåstjärt_Ural 03
Muscicapoidea	Muscicapidae	Tarsiger_cyanurus	Orange-flanked Bush-robin	Call	0.224	3.65321	XC202388-ruribi_c_141113a_sub
Muscicapoidea	Muscicapidae	Tarsiger_cyanurus	Orange-flanked Bush-robin	Call	0.186	3.66181	XC202388-ruribi_c_141113a_sub
Muscicapoidea	Muscicapidae	Tarsiger_cyanurus	Orange-flanked Bush-robin	Call	0.202	3.65321	XC202388-ruribi_c_141113a_sub
Muscicapoidea	Muscicapidae	Tarsiger_cyanurus	Orange-flanked Bush-robin	Call	0.181	3.65321	XC202388-ruribi_c_141113a_sub
Muscicapoidea	Muscicapidae	Tarsiger_cyanurus	Orange-flanked Bush-robin	Call	0.229	3.65321	XC202388-ruribi_c_141113a_sub
Muscicapoidea	Muscicapidae	Tarsiger_cyanurus	Orange-flanked Bush-robin	Call	0.116	3.65896	XC286217-LS_59060 Red-flanked Bluetail call A
Muscicapoidea	Muscicapidae	Tarsiger_cyanurus	Orange-flanked Bush-robin	Call	0.11	3.65896	XC286217-LS_59060 Red-flanked Bluetail call A
Muscicapoidea	Muscicapidae	Tarsiger_cyanurus	Orange-flanked Bush-robin	Call	0.127	3.66745	XC286217-LS_59060 Red-flanked Bluetail call A
Muscicapoidea	Muscicapidae	Tarsiger_cyanurus	Orange-flanked Bush-robin	Call	0.121	3.65896	XC286217-LS_59060 Red-flanked Bluetail call A
Muscicapoidea	Muscicapidae	Tarsiger_cyanurus	Orange-flanked Bush-robin	Call	0.133	3.65896	XC286217-LS_59060 Red-flanked Bluetail call A
Muscicapoidea	Muscicapidae	Tarsiger_cyanurus	Orange-flanked Bush-robin	Call	0.197	3.65896	XC378016-Prunella modularis 170622_002,23-30,B
Muscicapoidea	Muscicapidae	Tarsiger_cyanurus	Orange-flanked Bush-robin	Call	0.226	3.65896	XC378016-Prunella modularis 170622_002,23-30,B
Muscicapoidea	Muscicapidae	Tarsiger_cyanurus	Orange-flanked Bush-robin	Call	0.226	3.67486	XC378016-Prunella modularis 170622_002,23-30,B
Muscicapoidea	Muscicapidae	Trichixos_pyrropygus	Rufous-tailed Shama	Song	1.41	3.25527	XC19113-Rufous-tailedShamaEdwards	No call recordings
Muscicapoidea	Muscicapidae	Trichixos_pyrropygus	Rufous-tailed Shama	Song	0.859	3.25527	XC19113-Rufous-tailedShamaEdwards	No call recordings
Muscicapoidea	Muscicapidae	Trichixos_pyrropygus	Rufous-tailed Shama	Song	0.969	3.25527	XC19113-Rufous-tailedShamaEdwards	No call recordings
Muscicapoidea	Muscicapidae	Trichixos_pyrropygus	Rufous-tailed Shama	Song	0.905	3.23553	XC19113-Rufous-tailedShamaEdwards	No call recordings
Muscicapoidea	Muscicapidae	Trichixos_pyrropygus	Rufous-tailed Shama	Song	8.234	3.27184	XC70639-Rufous-tailedShama_Danum2010_Edwards	No call recordings
Muscicapoidea	Muscicapidae	Trichixos_pyrropygus	Rufous-tailed Shama	Song	1.413	3.29226	XC70639-Rufous-tailedShama_Danum2010_Edwards	No call recordings
Muscicapoidea	Muscicapidae	Trichixos_pyrropygus	Rufous-tailed Shama	Song	1.264	3.27184	XC70639-Rufous-tailedShama_Danum2010_Edwards	No call recordings
Muscicapoidea	Muscicapidae	Trichixos_pyrropygus	Rufous-tailed Shama	Song	1.456	3.27184	XC70639-Rufous-tailedShama_Danum2010_Edwards	No call recordings
Muscicapoidea	Muscicapidae	Trichixos_pyrropygus	Rufous-tailed Shama	Song	1.344	3.27184	XC70639-Rufous-tailedShama_Danum2010_Edwards	No call recordings
Muscicapoidea	Muscicapidae	Trichixos_pyrropygus	Rufous-tailed Shama	Song	2.389	3.27184	XC388618-Rufous-tailed Shama2 B610 15May14	No call recordings
Muscicapoidea	Muscicapidae	Trichixos_pyrropygus	Rufous-tailed Shama	Song	2.352	3.27184	XC388618-Rufous-tailed Shama2 B610 15May14	No call recordings
Muscicapoidea	Muscicapidae	Trichixos_pyrropygus	Rufous-tailed Shama	Song	2.186	3.27184	XC388618-Rufous-tailed Shama2 B610 15May14	No call recordings
Muscicapoidea	Muscicapidae	Trichixos_pyrropygus	Rufous-tailed Shama	Song	2.272	3.25042	XC388618-Rufous-tailed Shama2 B610 15May14	No call recordings
Muscicapoidea	Muscicapidae	Trichixos_pyrropygus	Rufous-tailed Shama	Song	1.173	3.25042	XC388618-Rufous-tailed Shama2 B610 15May14	No call recordings
Muscicapoidea	Reguliidae	Regulus_regulus	Goldcrest	Song	2.966	3.8537	XC384549-Wintergoldhähnchen
Muscicapoidea	Reguliidae	Regulus_regulus	Goldcrest	Song	3.128	3.8537	XC384549-Wintergoldhähnchen
Muscicapoidea	Reguliidae	Regulus_regulus	Goldcrest	Song	2.525	3.8537	XC384549-Wintergoldhähnchen
Muscicapoidea	Reguliidae	Regulus_regulus	Goldcrest	Song	4.098	3.8488	XC384573-Wintergoldhähnchen
Muscicapoidea	Reguliidae	Regulus_regulus	Goldcrest	Song	4.614	3.8488	XC384573-Wintergoldhähnchen
Muscicapoidea	Reguliidae	Regulus_regulus	Goldcrest	Song	3.372	3.8488	XC384573-Wintergoldhähnchen
Muscicapoidea	Reguliidae	Regulus_regulus	Goldcrest	Song	4.063	3.8488	XC384573-Wintergoldhähnchen
Muscicapoidea	Reguliidae	Regulus_regulus	Goldcrest	Song	3.662	3.8537	XC384573-Wintergoldhähnchen
Muscicapoidea	Reguliidae	Regulus_regulus	Goldcrest	Song	3.829	3.84696	XC413259-Fuglekonge XC Imerslundskogen Elias A. Ryberg20180501171422_514
Muscicapoidea	Reguliidae	Regulus_regulus	Goldcrest	Song	3.877	3.84073	XC413259-Fuglekonge XC Imerslundskogen Elias A. Ryberg20180501171422_514
Muscicapoidea	Reguliidae	Regulus_regulus	Goldcrest	Song	3.12	3.84073	XC413259-Fuglekonge XC Imerslundskogen Elias A. Ryberg20180501171422_514
Muscicapoidea	Reguliidae	Regulus_regulus	Goldcrest	Song	3.765	3.84073	XC413259-Fuglekonge XC Imerslundskogen Elias A. Ryberg20180501171422_514
Muscicapoidea	Reguliidae	Regulus_regulus	Goldcrest	Song	3.632	3.84073	XC413259-Fuglekonge XC Imerslundskogen Elias A. Ryberg20180501171422_514
Muscicapoidea	Reguliidae	Regulus_regulus	Goldcrest	Song	3.589	3.86392	XC413293-Goudhaan 2018-04-22 x
Muscicapoidea	Reguliidae	Regulus_regulus	Goldcrest	Song	3.813	3.87506	XC413293-Goudhaan 2018-04-22 x
Muscicapoidea	Reguliidae	Regulus_regulus	Goldcrest	Song	3.354	3.86392	XC416718-record3
Muscicapoidea	Reguliidae	Regulus_regulus	Goldcrest	Song	3.765	3.8293	XC416718-record3
Muscicapoidea	Reguliidae	Regulus_regulus	Goldcrest	Song	3.173	3.83506	XC416718-record3
Muscicapoidea	Reguliidae	Regulus_regulus	Goldcrest	Call	1.093	3.89098	XC286963-Wintergoldhähnchen
Muscicapoidea	Reguliidae	Regulus_regulus	Goldcrest	Call	1.082	3.88024	XC286963-Wintergoldhähnchen
Muscicapoidea	Reguliidae	Regulus_regulus	Goldcrest	Call	0.549	3.89098	XC286963-Wintergoldhähnchen
Muscicapoidea	Reguliidae	Regulus_regulus	Goldcrest	Call	1.312	3.87506	XC286963-Wintergoldhähnchen
Muscicapoidea	Reguliidae	Regulus_regulus	Goldcrest	Call	1.002	3.88536	XC286963-Wintergoldhähnchen
Muscicapoidea	Reguliidae	Regulus_regulus	Goldcrest	Call	0.748	3.89376	XC291356-151112_40
Muscicapoidea	Reguliidae	Regulus_regulus	Goldcrest	Call	0.487	3.8791	XC291356-151112_40
Muscicapoidea	Reguliidae	Regulus_regulus	Goldcrest	Call	0.156	3.8791	XC291356-151112_40
Muscicapoidea	Reguliidae	Regulus_regulus	Goldcrest	Call	0.626	3.8791	XC291356-151112_40
Muscicapoidea	Reguliidae	Regulus_regulus	Goldcrest	Call	0.435	3.8791	XC291356-151112_40
Muscicapoidea	Reguliidae	Regulus_regulus	Goldcrest	Call	0.551	3.87448	XC293852-151205WintergoldhähnchenRufFH2edit
Muscicapoidea	Reguliidae	Regulus_regulus	Goldcrest	Call	0.476	3.87448	XC293852-151205WintergoldhähnchenRufFH2edit
Muscicapoidea	Reguliidae	Regulus_regulus	Goldcrest	Call	0.777	3.8791	XC293852-151205WintergoldhähnchenRufFH2edit
Muscicapoidea	Reguliidae	Regulus_regulus	Goldcrest	Call	0.336	3.88423	XC293852-151205WintergoldhähnchenRufFH2edit
Muscicapoidea	Reguliidae	Regulus_regulus	Goldcrest	Call	0.789	3.8893	XC293852-151205WintergoldhähnchenRufFH2edit
Muscicapoidea	Reguliidae	Regulus_regulus	Goldcrest	Call	0.912	3.86923	XC296797-Wintergoldhähnchen_20151224_1132_Hägendorf_630385_243158_call_A
Muscicapoidea	Reguliidae	Regulus_regulus	Goldcrest	Call	0.421	3.86923	XC296797-Wintergoldhähnchen_20151224_1132_Hägendorf_630385_243158_call_A
Muscicapoidea	Reguliidae	Regulus_regulus	Goldcrest	Call	0.965	3.86392	XC296797-Wintergoldhähnchen_20151224_1132_Hägendorf_630385_243158_call_A
Muscicapoidea	Reguliidae	Regulus_regulus	Goldcrest	Call	0.853	3.86923	XC296797-Wintergoldhähnchen_20151224_1132_Hägendorf_630385_243158_call_A
Muscicapoidea	Reguliidae	Regulus_regulus	Goldcrest	Call	0.773	3.87506	XC296797-Wintergoldhähnchen_20151224_1132_Hägendorf_630385_243158_call_A
Muscicapoidea	Reguliidae	Regulus_regulus	Goldcrest	Call	0.603	3.88423	XC347420-753_regreg_sirahtava_kutsu2_Korppoo_2008-09-28
Muscicapoidea	Sturnidae	Acridotheres_tristis	Common Myna	Song	5.285	3.47712	XC102122-Common Myna2012-5-20-2
Muscicapoidea	Sturnidae	Acridotheres_tristis	Common Myna	Song	3.594	3.4624	XC102122-Common Myna2012-5-20-2
Muscicapoidea	Sturnidae	Acridotheres_tristis	Common Myna	Song	3.194	3.4624	XC102122-Common Myna2012-5-20-2
Muscicapoidea	Sturnidae	Acridotheres_tristis	Common Myna	Song	3.856	3.4624	XC102122-Common Myna2012-5-20-2
Muscicapoidea	Sturnidae	Acridotheres_tristis	Common Myna	Song	3.365	3.4183	XC142966-2010112509 Acridotheres tristis_M_F Deroussen
Muscicapoidea	Sturnidae	Acridotheres_tristis	Common Myna	Song	2.618	3.48996	XC142966-2010112509 Acridotheres tristis_M_F Deroussen
Muscicapoidea	Sturnidae	Acridotheres_tristis	Common Myna	Song	3.845	3.36922	XC142966-2010112509 Acridotheres tristis_M_F Deroussen
Muscicapoidea	Sturnidae	Acridotheres_tristis	Common Myna	Song	3.573	3.29226	XC142966-2010112509 Acridotheres tristis_M_F Deroussen
Muscicapoidea	Sturnidae	Acridotheres_tristis	Common Myna	Song	5.085	3.42651	XC400123-Common-Myna - calling
Muscicapoidea	Sturnidae	Acridotheres_tristis	Common Myna	Song	4.347	3.42651	XC400123-Common-Myna - calling
Muscicapoidea	Sturnidae	Acridotheres_tristis	Common Myna	Song	22.291	3.50243	XC400123-Common-Myna - calling
Muscicapoidea	Sturnidae	Acridotheres_tristis	Common Myna	Call	0.213	3.47712	XC90539-flyingshalik
Muscicapoidea	Sturnidae	Acridotheres_tristis	Common Myna	Call	0.208	3.4183	XC90539-flyingshalik
Muscicapoidea	Sturnidae	Acridotheres_tristis	Common Myna	Call	0.25	3.6149	XC90539-flyingshalik
Muscicapoidea	Sturnidae	Acridotheres_tristis	Common Myna	Call	0.203	3.51455	XC369017-LS104656 Common Myna call B
Muscicapoidea	Sturnidae	Acridotheres_tristis	Common Myna	Call	0.255	3.43933	XC369017-LS104656 Common Myna call B
Muscicapoidea	Sturnidae	Acridotheres_tristis	Common Myna	Call	0.232	3.52504	XC369017-LS104656 Common Myna call B
Muscicapoidea	Sturnidae	Acridotheres_tristis	Common Myna	Call	0.307	3.43933	XC369017-LS104656 Common Myna call B
Muscicapoidea	Sturnidae	Acridotheres_tristis	Common Myna	Call	0.476	3.50243	XC429269-180805_1487 0830 Parque da Paz
Muscicapoidea	Sturnidae	Aplonis_magna	Long-tailed Starling	Song	3.529	3.31387	XC40367-Long-tailed_Starling_song_Biak_2009-08-08
Muscicapoidea	Sturnidae	Aplonis_magna	Long-tailed Starling	Song	4.313	3.31387	XC40367-Long-tailed_Starling_song_Biak_2009-08-08
Muscicapoidea	Sturnidae	Aplonis_magna	Long-tailed Starling	Song	5.938	3.31387	XC40367-Long-tailed_Starling_song_Biak_2009-08-08
Muscicapoidea	Sturnidae	Aplonis_magna	Long-tailed Starling	Song	3.57	3.33244	XC40367-Long-tailed_Starling_song_Biak_2009-08-08
Muscicapoidea	Sturnidae	Aplonis_magna	Long-tailed Starling	Song	3.813	3.33244	XC40367-Long-tailed_Starling_song_Biak_2009-08-08
Muscicapoidea	Sturnidae	Aplonis_magna	Long-tailed Starling	Song	21.589	3.4624	XC155945-Long-tailed Starling (song, Biak, West Papua, aug2009, 1)
Muscicapoidea	Sturnidae	Aplonis_magna	Long-tailed Starling	Song	6.021	3.43297	XC166862-Aplonis_magna_nom-FL song Warafri, Biak 15Jul13 9.21am LS115798
Muscicapoidea	Sturnidae	Aplonis_magna	Long-tailed Starling	Call	0.272	3.78462	XC155944-Long-tailed Starling (call, Biak, West Papua, aug2009, 1)
Muscicapoidea	Sturnidae	Aplonis_magna	Long-tailed Starling	Call	0.528	3.75664	XC155944-Long-tailed Starling (call, Biak, West Papua, aug2009, 1)
Muscicapoidea	Sturnidae	Aplonis_magna	Long-tailed Starling	Call	0.314	3.77085	XC155944-Long-tailed Starling (call, Biak, West Papua, aug2009, 1)
Muscicapoidea	Sturnidae	Aplonis_magna	Long-tailed Starling	Call	0.597	3.77815	XC155944-Long-tailed Starling (call, Biak, West Papua, aug2009, 1)
Muscicapoidea	Sturnidae	Aplonis_magna	Long-tailed Starling	Call	0.346	3.76418	XC155944-Long-tailed Starling (call, Biak, West Papua, aug2009, 1)
Muscicapoidea	Sturnidae	Aplonis_magna	Long-tailed Starling	Call	0.389	3.80414	XC166860-Aplonis_magna_nom-FL Warafri, Biak 15Jul13 7.38am LS115786
Muscicapoidea	Sturnidae	Aplonis_magna	Long-tailed Starling	Call	0.346	3.79796	XC166860-Aplonis_magna_nom-FL Warafri, Biak 15Jul13 7.38am LS115786
Muscicapoidea	Sturnidae	Aplonis_magna	Long-tailed Starling	Call	0.362	3.78462	XC166860-Aplonis_magna_nom-FL Warafri, Biak 15Jul13 7.38am LS115786
Muscicapoidea	Sturnidae	Aplonis_magna	Long-tailed Starling	Call	0.394	3.76418	XC166860-Aplonis_magna_nom-FL Warafri, Biak 15Jul13 7.38am LS115786
Muscicapoidea	Sturnidae	Aplonis_magna	Long-tailed Starling	Call	0.394	3.74974	XC166860-Aplonis_magna_nom-FL Warafri, Biak 15Jul13 7.38am LS115786
Muscicapoidea	Sturnidae	Cinnyricinclus_leucogaster	Violet-backed Starling	Song	1.062	3.42651	XC339056-LS101981 Violet-backed Starling song B
Muscicapoidea	Sturnidae	Cinnyricinclus_leucogaster	Violet-backed Starling	Song	1.137	3.41162	XC339056-LS101981 Violet-backed Starling song B
Muscicapoidea	Sturnidae	Cinnyricinclus_leucogaster	Violet-backed Starling	Song	1.01	3.42651	XC339056-LS101981 Violet-backed Starling song B
Muscicapoidea	Sturnidae	Cinnyricinclus_leucogaster	Violet-backed Starling	Song	0.981	3.43933	XC339056-LS101981 Violet-backed Starling song B
Muscicapoidea	Sturnidae	Cinnyricinclus_leucogaster	Violet-backed Starling	Song	1.317	3.3483	XC339059-LS102045 Violet-backed Starling song B
Muscicapoidea	Sturnidae	Cinnyricinclus_leucogaster	Violet-backed Starling	Song	1.213	3.45332	XC339059-LS102045 Violet-backed Starling song B
Muscicapoidea	Sturnidae	Cinnyricinclus_leucogaster	Violet-backed Starling	Song	1.973	3.36549	XC339059-LS102045 Violet-backed Starling song B
Muscicapoidea	Sturnidae	Cinnyricinclus_leucogaster	Violet-backed Starling	Song	59.994	3.4183	XC342263-Cinn leucogaster 2016_11_09 Kigwembimei
Muscicapoidea	Sturnidae	Cinnyricinclus_leucogaster	Violet-backed Starling	Call	0.325	3.49136	XC315488-160430-Spreo amethysteComoe
Muscicapoidea	Sturnidae	Cinnyricinclus_leucogaster	Violet-backed Starling	Call	0.574	3.46538	XC315488-160430-Spreo amethysteComoe
Muscicapoidea	Sturnidae	Cinnyricinclus_leucogaster	Violet-backed Starling	Call	0.568	3.50243	XC376414-VioletbackedStarling_Sandicoly_170618_2313_edited	Used eraser
Muscicapoidea	Sturnidae	Cinnyricinclus_sharpii	Sharpe's Starling	Song	1.323	3.46538	XC131908-Sharpe's Starling_GwassiHills_23Feb2012
Muscicapoidea	Sturnidae	Cinnyricinclus_sharpii	Sharpe's Starling	Song	3.248	3.71181	XC210324-Sharpe's Starling2015-1-2-1
Muscicapoidea	Sturnidae	Cinnyricinclus_sharpii	Sharpe's Starling	Song	3.173	3.71181	XC210324-Sharpe's Starling2015-1-2-1
Muscicapoidea	Sturnidae	Cinnyricinclus_sharpii	Sharpe's Starling	Call	0.104	3.71265	XC101202-sharpes_starling_120223_1435_gwassi_hills
Muscicapoidea	Sturnidae	Cinnyricinclus_sharpii	Sharpe's Starling	Call	0.133	3.70586	XC101202-sharpes_starling_120223_1435_gwassi_hills
Muscicapoidea	Sturnidae	Cinnyricinclus_sharpii	Sharpe's Starling	Call	0.087	3.6902	XC101202-sharpes_starling_120223_1435_gwassi_hills
Muscicapoidea	Sturnidae	Cinnyricinclus_sharpii	Sharpe's Starling	Call	0.139	3.74115	XC186034-Sharpe'sStarling_GwassiHills_21Feb2012
Muscicapoidea	Sturnidae	Cinnyricinclus_sharpii	Sharpe's Starling	Call	0.098	3.74115	XC186034-Sharpe'sStarling_GwassiHills_21Feb2012
Muscicapoidea	Sturnidae	Cinnyricinclus_sharpii	Sharpe's Starling	Call	0.098	3.74741	XC186034-Sharpe'sStarling_GwassiHills_21Feb2012
Muscicapoidea	Sturnidae	Cinnyricinclus_sharpii	Sharpe's Starling	Call	0.087	3.734	XC186034-Sharpe'sStarling_GwassiHills_21Feb2012
Muscicapoidea	Sturnidae	Cinnyricinclus_sharpii	Sharpe's Starling	Call	0.098	3.74115	XC186034-Sharpe'sStarling_GwassiHills_21Feb2012
Muscicapoidea	Sturnidae	Cinnyricinclus_sharpii	Sharpe's Starling	Call	0.098	3.71265	XC365170-Sharpe's Starling_call_GwassiHills_27Mar2017_0800_J.Bradley
Muscicapoidea	Sturnidae	Cinnyricinclus_sharpii	Sharpe's Starling	Call	0.075	3.6981	XC365170-Sharpe's Starling_call_GwassiHills_27Mar2017_0800_J.Bradley
Muscicapoidea	Sturnidae	Cinnyricinclus_sharpii	Sharpe's Starling	Call	0.087	3.68305	XC365170-Sharpe's Starling_call_GwassiHills_27Mar2017_0800_J.Bradley
Muscicapoidea	Sturnidae	Cinnyricinclus_sharpii	Sharpe's Starling	Call	0.069	3.6981	XC365170-Sharpe's Starling_call_GwassiHills_27Mar2017_0800_J.Bradley
Muscicapoidea	Sturnidae	Cinnyricinclus_sharpii	Sharpe's Starling	Call	0.075	3.6981	XC365170-Sharpe's Starling_call_GwassiHills_27Mar2017_0800_J.Bradley
Muscicapoidea	Sturnidae	Lamprotornis_chalybaeus	Greater Blue-eared Starling	Song	5.898	3.4624	XC210339-Greater Blue-eared Starling2014-12-20-3
Muscicapoidea	Sturnidae	Lamprotornis_chalybaeus	Greater Blue-eared Starling	Song	36.501	3.48996	XC210339-Greater Blue-eared Starling2014-12-20-3
Muscicapoidea	Sturnidae	Lamprotornis_chalybaeus	Greater Blue-eared Starling	Song	34.168	3.3962	XC206039-LS112413_GreaterblueearedGlossyStarling_RiftValleyLodge_9Nov14_1030
Muscicapoidea	Sturnidae	Lamprotornis_chalybaeus	Greater Blue-eared Starling	Song	8.51	3.3962	XC206039-LS112413_GreaterblueearedGlossyStarling_RiftValleyLodge_9Nov14_1030
Muscicapoidea	Sturnidae	Lamprotornis_chalybaeus	Greater Blue-eared Starling	Song	4.389	3.4183	XC439413-lamprotorniss chayby
Muscicapoidea	Sturnidae	Lamprotornis_chalybaeus	Greater Blue-eared Starling	Call	0.946	3.38202	XC339229-LS101491 Greater Blue-eared Starling call A
Muscicapoidea	Sturnidae	Lamprotornis_chalybaeus	Greater Blue-eared Starling	Call	0.882	3.41162	XC339229-LS101491 Greater Blue-eared Starling call A
Muscicapoidea	Sturnidae	Lamprotornis_chalybaeus	Greater Blue-eared Starling	Call	0.714	3.3483	XC371689-GreaterBlueearedGlossyStarling_Kolda_170516_2222_edited
Muscicapoidea	Sturnidae	Lamprotornis_chalybaeus	Greater Blue-eared Starling	Call	0.481	3.3483	XC371689-GreaterBlueearedGlossyStarling_Kolda_170516_2222_edited
Muscicapoidea	Sturnidae	Lamprotornis_chalybaeus	Greater Blue-eared Starling	Call	0.615	3.3483	XC371689-GreaterBlueearedGlossyStarling_Kolda_170516_2222_edited
Muscicapoidea	Sturnidae	Lamprotornis_chalybaeus	Greater Blue-eared Starling	Call	0.499	3.46538	XC425386-LS109720 Greater Blue-eared Starling QQ call A
Muscicapoidea	Sturnidae	Lamprotornis_chalybaeus	Greater Blue-eared Starling	Call	0.644	3.46538	XC425386-LS109720 Greater Blue-eared Starling QQ call A
Muscicapoidea	Sturnidae	Lamprotornis_chalybaeus	Greater Blue-eared Starling	Call	0.621	3.46538	XC425386-LS109720 Greater Blue-eared Starling QQ call A
Muscicapoidea	Sturnidae	Lamprotornis_chalybaeus	Greater Blue-eared Starling	Call	0.551	3.31387	XC425386-LS109720 Greater Blue-eared Starling QQ call A
Muscicapoidea	Sturnidae	Lamprotornis_corruscus	Black-bellied Starling	Song	2.458	3.50243	XC278811-Black-bellied Starling.xc
Muscicapoidea	Sturnidae	Lamprotornis_corruscus	Black-bellied Starling	Song	6.832	3.33244	XC278811-Black-bellied Starling.xc
Muscicapoidea	Sturnidae	Lamprotornis_corruscus	Black-bellied Starling	Song	3.189	3.33244	XC278811-Black-bellied Starling.xc
Muscicapoidea	Sturnidae	Lamprotornis_corruscus	Black-bellied Starling	Song	3.37	3.35218	XC278811-Black-bellied Starling.xc
Muscicapoidea	Sturnidae	Lamprotornis_corruscus	Black-bellied Starling	Song	2.298	3.46538	XC280498-LS_56342 Black-bellied Starling song A
Muscicapoidea	Sturnidae	Lamprotornis_corruscus	Black-bellied Starling	Song	0.853	3.62531	XC280498-LS_56342 Black-bellied Starling song A
Muscicapoidea	Sturnidae	Lamprotornis_corruscus	Black-bellied Starling	Song	0.83	3.49136	XC280498-LS_56342 Black-bellied Starling song A
Muscicapoidea	Sturnidae	Lamprotornis_corruscus	Black-bellied Starling	Song	1.66	3.49136	XC280498-LS_56342 Black-bellied Starling song A
Muscicapoidea	Sturnidae	Lamprotornis_corruscus	Black-bellied Starling	Song	1.19	3.49136	XC280498-LS_56342 Black-bellied Starling song A
Muscicapoidea	Sturnidae	Lamprotornis_corruscus	Black-bellied Starling	Song	1.927	3.41162	XC280499-LS_56427 Black-bellied Starling song A
Muscicapoidea	Sturnidae	Lamprotornis_corruscus	Black-bellied Starling	Song	1.996	3.41162	XC280499-LS_56427 Black-bellied Starling song A
Muscicapoidea	Sturnidae	Lamprotornis_corruscus	Black-bellied Starling	Call	0.081	3.49136	XC62305-516BBSTA1001031059SAMK2
Muscicapoidea	Sturnidae	Lamprotornis_corruscus	Black-bellied Starling	Call	0.261	3.46538	XC280500-LS_56470 BLack-bellied Starling calls A
Muscicapoidea	Sturnidae	Lamprotornis_purpureiceps	Purple-headed Starling	Song	2.879	3.42651	XC430356-Purple-headed starling 180725 Budongo
Muscicapoidea	Sturnidae	Lamprotornis_purpureiceps	Purple-headed Starling	Song	6.106	3.45332	XC430356-Purple-headed starling 180725 Budongo
Muscicapoidea	Sturnidae	Lamprotornis_purpureiceps	Purple-headed Starling	Call	0.168	3.55751	XC285181-Semuliki-2015-03-08-10h01 LS114964	Used eraser
Muscicapoidea	Sturnidae	Lamprotornis_purpureiceps	Purple-headed Starling	Call	0.203	3.49136	XC285181-Semuliki-2015-03-08-10h01 LS114964	Used eraser
Muscicapoidea	Sturnidae	Lamprotornis_purpureiceps	Purple-headed Starling	Call	0.232	3.52504	XC285181-Semuliki-2015-03-08-10h01 LS114964	Used eraser
Muscicapoidea	Sturnidae	Onychognathus_morio	Red-winged Starling	Song	3.006	3.38202	XC56173-Onychognathus_morio_Mbabane_20100612_2_edited
Muscicapoidea	Sturnidae	Onychognathus_morio	Red-winged Starling	Song	0.986	3.3483	XC195730-Red-winged Starling
Muscicapoidea	Sturnidae	Onychognathus_morio	Red-winged Starling	Song	0.946	3.36549	XC195730-Red-winged Starling
Muscicapoidea	Sturnidae	Onychognathus_morio	Red-winged Starling	Song	0.835	3.27646	XC195730-Red-winged Starling
Muscicapoidea	Sturnidae	Onychognathus_morio	Red-winged Starling	Song	0.835	3.27646	XC195730-Red-winged Starling
[truncated: 9,620 more rows]

## Sheet: Table S3
Table S3: Data per species, including means of acoustic measurements, body mass, forest foraging percentage and migration data, sorted alphapetically by clade and then by family.
[truncated: 1,097 more rows]
